# Supplementary material for: Spatial and temporal changes in moth assemblages along an altitudinal gradient, Jeju-do island
Source: Sci Rep. 2022 Nov 29;12:20534. doi: 10.1038/s41598-022-24600-z (PMC9709042; doi:10.1038/s41598-022-24600-z)
Supplement: Supplementary file 3 — Supplementary Information 3. [file 41598_2022_24600_MOESM3_ESM.xlsx]

## Sheet: Sheet1
TableS1. The complete dataset of moths collected from 2009 to 2020 at 11 sites in Mount. Hallasan National Park, South Korea. See Table 1 for the information of each study site.
Family	Species	Site	Date(YYYY-MM-DD)	Number of individuals
Uraniidae	Dysaethria cretacea	SPAH	2009-05-19	1
Uraniidae	Dysaethria cretacea	YS	2009-05-19	7
Uraniidae	Dysaethria cretacea	SPAH	2009-05-19	9
Uraniidae	Oroplema plagifera	CWS	2009-05-19	2
Uraniidae	Oroplema oyamana	SPAH	2009-05-19	4
Sphingidae	Ambulyx japonica	YS	2009-05-19	1
Notodontidae	Pterostoma gigantina	SPAH	2009-05-19	1
Notodontidae	Syntypistis subgeneris	SPAH	2009-05-19	1
Notodontidae	Syntypistis subgeneris	YS	2009-05-19	3
Notodontidae	Zaranga tukuringra	ERM	2009-05-19	3
Notodontidae	Zaranga tukuringra	YS	2009-05-19	2
Notodontidae	Zaranga tukuringra	CWS	2009-05-19	3
Notodontidae	Syntypistis cyanea	SPAH	2009-05-19	2
Notodontidae	Syntypistis cyanea	ERM	2009-05-19	8
Notodontidae	Syntypistis cyanea	YS	2009-05-19	1
Notodontidae	Syntypistis cyanea	CWS	2009-05-19	4
Notodontidae	Syntypistis cyanea	SPAH	2009-05-19	4
Notodontidae	Syntypistis cyanea	HRRL	2009-05-19	7
Notodontidae	Allodonta leucodera	CWS	2009-05-19	1
Notodontidae	Lophocosma atriplaga	SPAH	2009-05-19	3
Notodontidae	Lophocosma atriplaga	YS	2009-05-19	3
Nolidae	Gelastocera exusta	YS	2009-05-19	1
Noctuidae	Hermonassa cecilia	CWS	2009-05-19	1
Noctuidae	Clavipalpula aurariae	SPAH	2009-05-19	1
Noctuidae	Diarsia pacifica	ERM	2009-05-19	1
Noctuidae	Diarsia pacifica	CWS	2009-05-19	1
Noctuidae	Diarsia pacifica	SPAH	2009-05-19	1
Noctuidae	Sineugraphe oceanica	ERM	2009-05-19	1
Noctuidae	Sineugraphe oceanica	SPAH	2009-05-19	1
Noctuidae	Craniophora pacifica	YS	2009-05-19	2
Geometridae	Cleora leucophaea	SPAH	2009-05-19	2
Geometridae	Cleora leucophaea	YS	2009-05-19	20
Geometridae	Cleora leucophaea	HRRL	2009-05-19	2
Geometridae	Protoboarmia simpliciaria	CWS	2009-05-19	7
Geometridae	Eustroma melancholicum	YS	2009-05-19	3
Geometridae	Eustroma melancholicum	SPAH	2009-05-19	1
Geometridae	Alcis angulifera	SPAH	2009-05-19	1
Geometridae	Alcis angulifera	ERM	2009-05-19	2
Geometridae	Alcis angulifera	SPAH	2009-05-19	8
Geometridae	Alcis angulifera	HRRL	2009-05-19	9
Geometridae	Ophthalmitis albosignaria	HRRL	2009-05-19	1
Geometridae	Racotis petrosa	CWS	2009-05-19	2
Geometridae	Scopula semignobilis	SPAH	2009-05-19	2
Geometridae	Plagodis dolabraria	SPAH	2009-05-19	1
Geometridae	Plagodis dolabraria	YS	2009-05-19	1
Geometridae	Ectropis excellens	SPAH	2009-05-19	1
Geometridae	Ectropis excellens	YS	2009-05-19	2
Geometridae	Ectropis excellens	CWS	2009-05-19	2
Geometridae	Ectropis excellens	SPAH	2009-05-19	1
Geometridae	Ectropis excellens	HRRL	2009-05-19	1
Geometridae	Xerodes albonotaria	CWS	2009-05-19	4
Geometridae	Xerodes albonotaria	SPAH	2009-05-19	1
Geometridae	Hydrelia adesma	SPAH	2009-05-19	2
Geometridae	Hydrelia adesma	SPAH	2009-05-19	1
Geometridae	Krananda semihyalina	HRRL	2009-05-19	1
Geometridae	Paradarisa consonaria	CWS	2009-05-19	6
Geometridae	Parabapta clarissa	YS	2009-05-19	1
Geometridae	Ourapteryx nivea	CWS	2009-05-19	1
Geometridae	Ourapteryx nivea	HRRL	2009-05-19	4
Geometridae	Abraxas sylvata	ERM	2009-05-19	1
Geometridae	Aethalura ignobilis	SPAH	2009-05-19	1
Geometridae	Aethalura ignobilis	YS	2009-05-19	5
Geometridae	Xerodes rufescentaria	HRRL	2009-05-19	1
Geometridae	Hypomecis roboraria	ERM	2009-05-19	2
Geometridae	Hypomecis roboraria	HRRL	2009-05-19	3
Geometridae	Heterothera postalbida	CWS	2009-05-19	1
Geometridae	Menophra senilis	SPAH	2009-05-19	1
Geometridae	Menophra senilis	YS	2009-05-19	6
Geometridae	Menophra senilis	CWS	2009-05-19	2
Geometridae	Dysstroma cinereata	YS	2009-05-19	1
Geometridae	Amraica superans	SPAH	2009-05-19	1
Geometridae	Hypomecis punctinalis	SPAH	2009-05-19	4
Geometridae	Hypomecis punctinalis	YS	2009-05-19	6
Geometridae	Hypomecis punctinalis	CWS	2009-05-19	5
Geometridae	Hypomecis punctinalis	SPAH	2009-05-19	3
Geometridae	Hypomecis punctinalis	HRRL	2009-05-19	6
Geometridae	Scopula epiorrhoe	SPAH	2009-05-19	1
Geometridae	Scopula epiorrhoe	HRRL	2009-05-19	3
Geometridae	Odontopera arida	SPAH	2009-05-19	3
Geometridae	Odontopera arida	ERM	2009-05-19	2
Geometridae	Odontopera arida	YS	2009-05-19	3
Geometridae	Pareclipsis gracilis	YS	2009-05-19	2
Geometridae	Pareclipsis gracilis	CWS	2009-05-19	2
Geometridae	Pareclipsis gracilis	SPAH	2009-05-19	1
Geometridae	Eustroma reticulatum	SPAH	2009-05-19	1
Geometridae	Cleora insolita	YS	2009-05-19	4
Geometridae	Oxymacaria normata	CWS	2009-05-19	1
Geometridae	Oxymacaria normata	HRRL	2009-05-19	1
Geometridae	Telenomeuta punctimarginaria	YS	2009-05-19	4
Geometridae	Telenomeuta punctimarginaria	CWS	2009-05-19	1
Geometridae	Nycterosea obstipata	SPAH	2009-05-19	1
Geometridae	Nycterosea obstipata	SPAH	2009-05-19	1
Geometridae	Fascellina chromataria	SPAH	2009-05-19	1
Geometridae	Abraxas niphonibia	SPAH	2009-05-19	1
Erebidae	Simplicia xanthoma	HRRL	2009-05-19	1
Erebidae	Barsine striata	CWS	2009-05-19	1
Erebidae	Barsine striata	HRRL	2009-05-19	1
Erebidae	Tamba corealis	HRRL	2009-05-19	1
Erebidae	Spilarctia seriatopunctata	SPAH	2009-05-19	4
Erebidae	Spilarctia seriatopunctata	YS	2009-05-19	1
Erebidae	Spilarctia seriatopunctata	SPAH	2009-05-19	5
Erebidae	Spilarctia seriatopunctata	HRRL	2009-05-19	7
Erebidae	Hadennia obliqua	SPAH	2009-05-19	1
Erebidae	Erebus ephesperis	HRRL	2009-05-19	1
Erebidae	Dolgoma cribrata	SPAH	2009-05-19	15
Erebidae	Chrysorithrum amata	HRRL	2009-05-19	1
Erebidae	Kidokuga piperita	SPAH	2009-05-19	1
Erebidae	Kidokuga piperita	YS	2009-05-19	3
Erebidae	Lygephila recta	YS	2009-05-19	2
Erebidae	Paragona inchoata	HRRL	2009-05-19	1
Erebidae	Oruza mira	SPAH	2009-05-19	1
Erebidae	Katha deplessa	HRRL	2009-05-19	1
Erebidae	Hydrillodes morosa	CWS	2009-05-19	1
Erebidae	Mecodina nubiferalis	HRRL	2009-05-19	3
Drepanidae	Oreta insignis	YS	2009-05-19	1
Drepanidae	Cyclidia substigmaria	SPAH	2009-05-19	1
Drepanidae	Ditrigona conflexaria	SPAH	2009-05-19	1
Drepanidae	Ditrigona conflexaria	ERM	2009-05-19	1
Drepanidae	Ditrigona conflexaria	SPAH	2009-05-19	1
Zygaenidae	Pidorus atratus	HRRL	2009-06-11	1
Uraniidae	Dysaethria moza	SPAL	2009-06-11	1
Uraniidae	Dysaethria moza	ERM	2009-06-11	2
Uraniidae	Dysaethria moza	YS	2009-06-11	1
Uraniidae	Dysaethria moza	SPAH	2009-06-11	7
Uraniidae	Dysaethria moza	HRRL	2009-06-11	2
Sphingidae	Acosmeryx naga	SPAH	2009-06-11	1
Sphingidae	Phillosphingia dissimilis	ERM	2009-06-11	1
Sphingidae	Phillosphingia dissimilis	HRRL	2009-06-11	6
Sphingidae	Callambulyx tatarinovii	ERM	2009-06-11	1
Sphingidae	Ambulyx japonica	1100T	2009-06-11	1
Sphingidae	Ambulyx japonica	SPAH	2009-06-11	1
Sphingidae	Ambulyx japonica	SPAL	2009-06-11	2
Sphingidae	Ambulyx japonica	YS	2009-06-11	4
Notodontidae	Pterostoma gigantina	ERM	2009-06-11	1
Notodontidae	Pterostoma gigantina	YS	2009-06-11	1
Notodontidae	Pterostoma gigantina	SPAH	2009-06-11	1
Notodontidae	Pterostoma gigantina	HRRL	2009-06-11	2
Notodontidae	Spatalia doerriesi	SPAL	2009-06-11	1
Notodontidae	Syntypistis subgeneris	SPAH	2009-06-11	1
Notodontidae	Syntypistis subgeneris	SPAL	2009-06-11	2
Notodontidae	Syntypistis subgeneris	ERM	2009-06-11	1
Notodontidae	Syntypistis subgeneris	YS	2009-06-11	7
Notodontidae	Syntypistis subgeneris	CWS	2009-06-11	2
Notodontidae	Syntypistis subgeneris	CWS	2009-06-11	1
Notodontidae	Syntypistis subgeneris	SPAH	2009-06-11	7
Notodontidae	Syntypistis subgeneris	HRRL	2009-06-11	4
Notodontidae	Fentonia ocypete	CWS	2009-06-11	1
Notodontidae	Zaranga tukuringra	1100T	2009-06-11	1
Notodontidae	Zaranga tukuringra	YS	2009-06-11	1
Notodontidae	Mesophalera sigmata	SPAH	2009-06-11	13
Notodontidae	Allodonta leucodera	SPAH	2009-06-11	3
Notodontidae	Allodonta leucodera	SPAL	2009-06-11	11
Notodontidae	Allodonta leucodera	YS	2009-06-11	3
Notodontidae	Allodonta leucodera	SPAH	2009-06-11	7
Notodontidae	Allodonta leucodera	HRRL	2009-06-11	5
Notodontidae	Shaka atrovittatus	SPAH	2009-06-11	1
Notodontidae	Shaka atrovittatus	SPAL	2009-06-11	2
Notodontidae	Shaka atrovittatus	YS	2009-06-11	3
Notodontidae	Shaka atrovittatus	CWS	2009-06-11	1
Notodontidae	Euhampsonia cristata	SPAH	2009-06-11	1
Notodontidae	Euhampsonia cristata	SPAL	2009-06-11	7
Notodontidae	Euhampsonia cristata	HRRL	2009-06-11	1
Notodontidae	Semidonta biloba	SPAH	2009-06-11	1
Notodontidae	Semidonta biloba	SPAH	2009-06-11	1
Notodontidae	Lophocosma atriplaga	YS	2009-06-11	2
Nolidae	Iragaodes nobilis	SPAH	2009-06-11	1
Nolidae	Iragaodes nobilis	SPAL	2009-06-11	2
Nolidae	Iragaodes nobilis	SPAL	2009-06-11	1
Nolidae	Iragaodes nobilis	ERM	2009-06-11	2
Nolidae	Iragaodes nobilis	CWS	2009-06-11	1
Nolidae	Iragaodes nobilis	SPAH	2009-06-11	2
Nolidae	Iragaodes nobilis	HRRL	2009-06-11	1
Nolidae	Pseudoips prasinanus	SPAH	2009-06-11	3
Noctuidae	Athetis albisignata	SPAH	2009-06-11	2
Noctuidae	Athetis albisignata	SPAL	2009-06-11	2
Noctuidae	Phlogophora illustrata	CWS	2009-06-11	1
Noctuidae	Hermonassa cecilia	1100T	2009-06-11	3
Noctuidae	Hermonassa cecilia	SPAH	2009-06-11	25
Noctuidae	Hermonassa cecilia	SPAL	2009-06-11	18
Noctuidae	Hermonassa cecilia	ERM	2009-06-11	3
Noctuidae	Hermonassa cecilia	YS	2009-06-11	4
Noctuidae	Hermonassa cecilia	CWS	2009-06-11	9
Noctuidae	Hermonassa cecilia	SPAH	2009-06-11	4
Noctuidae	Acronicta major	SPAL	2009-06-11	5
Noctuidae	Acronicta cuspis	YS	2009-06-11	1
Noctuidae	Diarsia albipennis	SPAH	2009-06-11	1
Noctuidae	Maliattha chalcogramma	SPAH	2009-06-11	1
Noctuidae	Maliattha chalcogramma	SPAH	2009-06-11	2
Noctuidae	Chorisia rectilineata	HRRL	2009-06-11	3
Noctuidae	Sineugraphe exusta	YS	2009-06-11	1
Noctuidae	Atrachea nitens	SPAL	2009-06-11	2
Noctuidae	Atrachea nitens	SPAH	2009-06-11	2
Noctuidae	Stygiodrina maurella	YS	2009-06-11	2
Noctuidae	Diarsia pacifica	1100T	2009-06-11	4
Noctuidae	Diarsia pacifica	SPAH	2009-06-11	15
Noctuidae	Diarsia pacifica	SPAL	2009-06-11	5
Noctuidae	Diarsia pacifica	ERM	2009-06-11	8
Noctuidae	Diarsia pacifica	CWS	2009-06-11	2
Noctuidae	Diarsia pacifica	SPAH	2009-06-11	1
Noctuidae	Apamea aquila	ERM	2009-06-11	1
Noctuidae	Eucarta fasciata	SPAH	2009-06-11	2
Noctuidae	Mythimna separata	CWS	2009-06-11	1
Noctuidae	Sugia erastroides	SPAH	2009-06-11	1
Noctuidae	Sugia erastroides	SPAL	2009-06-11	44
Noctuidae	Sugia erastroides	SPAL	2009-06-11	3
Noctuidae	Sugia erastroides	ERM	2009-06-11	8
Noctuidae	Sugia erastroides	CWS	2009-06-11	10
Noctuidae	Sugia erastroides	SPAH	2009-06-11	1
Noctuidae	Athetis pallidipennis	CWS	2009-06-11	1
Noctuidae	Athetis pallidipennis	SPAH	2009-06-11	4
Noctuidae	Dipterygina cupreotincta	YS	2009-06-11	2
Noctuidae	Dipterygina cupreotincta	HRRL	2009-06-11	1
Noctuidae	Euplexia lucipara	SPAL	2009-06-11	1
Noctuidae	Craniophora pacifica	SPAH	2009-06-11	1
Noctuidae	Craniophora pacifica	YS	2009-06-11	1
Noctuidae	Agrotis ipsilon	SPAH	2009-06-11	9
Noctuidae	Agrotis ipsilon	SPAL	2009-06-11	2
Limacodidae	Latoia sinica	SPAH	2009-06-11	2
Limacodidae	Latoia sinica	SPAL	2009-06-11	6
Limacodidae	Latoia sinica	CWS	2009-06-11	1
Geometridae	Geometra dieckmanni	SPAH	2009-06-11	1
Geometridae	Geometra dieckmanni	SPAL	2009-06-11	6
Geometridae	Geometra dieckmanni	YS	2009-06-11	1
Geometridae	Xandrames dholaria	SPAH	2009-06-11	6
Geometridae	Xandrames dholaria	SPAL	2009-06-11	1
Geometridae	Xandrames dholaria	YS	2009-06-11	2
Geometridae	Xandrames dholaria	CWS	2009-06-11	1
Geometridae	Xandrames dholaria	SPAH	2009-06-11	4
Geometridae	Xandrames dholaria	HRRL	2009-06-11	2
Geometridae	Evecliptopera illitata	1100T	2009-06-11	1
Geometridae	Lomographa temerata	SPAH	2009-06-11	1
Geometridae	Lomographa temerata	SPAL	2009-06-11	10
Geometridae	Lomographa temerata	ERM	2009-06-11	4
Geometridae	Lomographa temerata	YS	2009-06-11	4
Geometridae	Lomographa temerata	CWS	2009-06-11	8
Geometridae	Lomographa temerata	SPAH	2009-06-11	1
Geometridae	Eustroma melancholicum	ERM	2009-06-11	1
Geometridae	Eustroma melancholicum	YS	2009-06-11	1
Geometridae	Laciniodes unistirpis	1100T	2009-06-11	1
Geometridae	Alcis angulifera	1100T	2009-06-11	9
Geometridae	Alcis angulifera	SPAH	2009-06-11	180
Geometridae	Alcis angulifera	SPAH	2009-06-11	54
Geometridae	Alcis angulifera	SPAL	2009-06-11	275
Geometridae	Alcis angulifera	SPAL	2009-06-11	84
Geometridae	Alcis angulifera	ERM	2009-06-11	38
Geometridae	Alcis angulifera	YS	2009-06-11	52
Geometridae	Alcis angulifera	YS	2009-06-11	5
Geometridae	Alcis angulifera	CWS	2009-06-11	91
Geometridae	Alcis angulifera	CWS	2009-06-11	16
Geometridae	Alcis angulifera	SPAH	2009-06-11	240
Geometridae	Alcis angulifera	SPAH	2009-06-11	170
Geometridae	Alcis angulifera	HRRL	2009-06-11	39
Geometridae	Ecliptopera umbrosaria	SPAH	2009-06-11	1
Geometridae	Ecliptopera umbrosaria	SPAL	2009-06-11	1
Geometridae	Scopula pudicaria	SPAL	2009-06-11	4
Geometridae	Dysstroma citrata	CWS	2009-06-11	2
Geometridae	Cabera purus	1100T	2009-06-11	6
Geometridae	Cabera purus	YS	2009-06-11	5
Geometridae	Ectropis excellens	ERM	2009-06-11	4
Geometridae	Ectropis excellens	YS	2009-06-11	2
Geometridae	Ectropis excellens	HRRL	2009-06-11	2
Geometridae	Maxates protrusa	SPAL	2009-06-11	1
Geometridae	Xerodes albonotaria	1100T	2009-06-11	2
Geometridae	Xerodes albonotaria	SPAL	2009-06-11	1
Geometridae	Xerodes albonotaria	ERM	2009-06-11	4
Geometridae	Xerodes albonotaria	YS	2009-06-11	3
Geometridae	Xerodes albonotaria	SPAH	2009-06-11	1
Geometridae	Xerodes albonotaria	HRRL	2009-06-11	2
Geometridae	Hydrelia adesma	SPAH	2009-06-11	1
Geometridae	Hydrelia adesma	SPAL	2009-06-11	2
Geometridae	Hydrelia adesma	SPAH	2009-06-11	4
Geometridae	Hydrelia adesma	HRRL	2009-06-11	1
Geometridae	Paradarisa consonaria	1100T	2009-06-11	1
Geometridae	Parabapta clarissa	SPAL	2009-06-11	11
Geometridae	Parabapta clarissa	ERM	2009-06-11	3
Geometridae	Parabapta clarissa	YS	2009-06-11	7
Geometridae	Cabera exanthemata	ERM	2009-06-11	1
Geometridae	Ourapteryx nivea	SPAL	2009-06-11	1
Geometridae	Ourapteryx nivea	CWS	2009-06-11	1
Geometridae	Ourapteryx nivea	SPAH	2009-06-11	3
Geometridae	Ourapteryx nivea	YS	2009-06-11	3
Geometridae	Idaea biselata	SPAH	2009-06-11	3
Geometridae	Idaea biselata	ERM	2009-06-11	2
Geometridae	Idaea biselata	CWS	2009-06-11	1
Geometridae	Tyloptera bella	ERM	2009-06-11	1
Geometridae	Chlorissa obliterata	YS	2009-06-11	1
Geometridae	Abraxas sylvata	1100T	2009-06-11	2
Geometridae	Aethalura ignobilis	1100T	2009-06-11	1
Geometridae	Aethalura ignobilis	SPAH	2009-06-11	21
Geometridae	Aethalura ignobilis	SPAL	2009-06-11	47
Geometridae	Aethalura ignobilis	ERM	2009-06-11	15
Geometridae	Aethalura ignobilis	YS	2009-06-11	37
Geometridae	Aethalura ignobilis	CWS	2009-06-11	21
Geometridae	Aethalura ignobilis	SPAH	2009-06-11	11
Geometridae	Eupithecia lariciata	SPAH	2009-06-11	1
Geometridae	Maxates albistrigata	YS	2009-06-11	3
Geometridae	Deileptenia ribeata	SPAH	2009-06-11	1
Geometridae	Eulithis ledereri	SPAH	2009-06-11	1
Geometridae	Eulithis ledereri	HRRL	2009-06-11	1
Geometridae	Hypomecis roboraria	SPAH	2009-06-11	8
Geometridae	Hypomecis roboraria	SPAL	2009-06-11	8
Geometridae	Hypomecis roboraria	SPAL	2009-06-11	5
Geometridae	Hypomecis roboraria	ERM	2009-06-11	2
Geometridae	Hypomecis roboraria	YS	2009-06-11	4
Geometridae	Hypomecis roboraria	CWS	2009-06-11	1
Geometridae	Hypomecis roboraria	HRRL	2009-06-11	1
Geometridae	Phthonosema tendinosaria	SPAH	2009-06-11	2
Geometridae	Phthonosema tendinosaria	SPAL	2009-06-11	10
Geometridae	Heterarmia dissimilis	SPAH	2009-06-11	2
Geometridae	Heterarmia dissimilis	SPAL	2009-06-11	6
Geometridae	Heterarmia dissimilis	YS	2009-06-11	1
Geometridae	Phthonandria atrilineata	SPAH	2009-06-11	2
Geometridae	Comibaena delicatior	SPAH	2009-06-11	1
Geometridae	Ninodes splendens	SPAH	2009-06-11	1
Geometridae	Maxates illiturata	ERM	2009-06-11	1
Geometridae	Callabraxas compositata	SPAH	2009-06-11	3
Geometridae	Callabraxas compositata	HRRL	2009-06-11	10
Geometridae	Heterothera postalbida	CWS	2009-06-11	1
Geometridae	Xanthorhoe saturata	SPAH	2009-06-11	1
Geometridae	Xanthorhoe saturata	SPAL	2009-06-11	1
Geometridae	Callabraxas fabiolaria	SPAH	2009-06-11	4
Geometridae	Comibaena procumbaria	SPAH	2009-06-11	1
Geometridae	Eulithis convergenata	SPAL	2009-06-11	3
Geometridae	Eulithis convergenata	SPAH	2009-06-11	1
Geometridae	Pasiphila chloerata	CWS	2009-06-11	2
Geometridae	Menophra senilis	SPAH	2009-06-11	1
Geometridae	Menophra senilis	ERM	2009-06-11	1
Geometridae	Menophra senilis	HRRL	2009-06-11	1
Geometridae	Gandaritis whitelyi	SPAH	2009-06-11	1
Geometridae	Gandaritis whitelyi	CWS	2009-06-11	1
Geometridae	Gandaritis whitelyi	SPAH	2009-06-11	1
Geometridae	Parabapta aetheriata	1100T	2009-06-11	2
Geometridae	Rhynchobapta cervinaria	1100T	2009-06-11	1
Geometridae	Dysstroma cinereata	1100T	2009-06-11	1
Geometridae	Dysstroma cinereata	SPAH	2009-06-11	1
Geometridae	Dysstroma cinereata	ERM	2009-06-11	3
Geometridae	Polymixinia appositaria	SPAH	2009-06-11	1
Geometridae	Amraica superans	ERM	2009-06-11	6
Geometridae	Amraica superans	ERM	2009-06-11	1
Geometridae	Amraica superans	CWS	2009-06-11	3
Geometridae	Amraica superans	SPAH	2009-06-11	1
Geometridae	Scinomia mendica	SPAH	2009-06-11	1
Geometridae	Scinomia mendica	ERM	2009-06-11	3
Geometridae	Scinomia mendica	YS	2009-06-11	1
Geometridae	Scinomia mendica	CWS	2009-06-11	1
Geometridae	Scinomia mendica	CWS	2009-06-11	1
Geometridae	Scinomia mendica	SPAH	2009-06-11	1
Geometridae	Orthocabera sericea	YS	2009-06-11	1
Geometridae	Biston panterinaria	SPAH	2009-06-11	2
Geometridae	Biston panterinaria	SPAL	2009-06-11	6
Geometridae	Biston panterinaria	CWS	2009-06-11	1
Geometridae	Comibaena amoenaria	ERM	2009-06-11	1
Geometridae	Hypomecis punctinalis	1100T	2009-06-11	3
Geometridae	Hypomecis punctinalis	SPAL	2009-06-11	1
Geometridae	Hypomecis punctinalis	YS	2009-06-11	3
Geometridae	Hypomecis punctinalis	SPAH	2009-06-11	1
Geometridae	Hypomecis punctinalis	SPAH	2009-06-11	1
Geometridae	Hypomecis punctinalis	HRRL	2009-06-11	1
Geometridae	Eupithecia consortaria	SPAH	2009-06-11	5
Geometridae	Eupithecia consortaria	SPAL	2009-06-11	1
Geometridae	Eupithecia consortaria	CWS	2009-06-11	1
Geometridae	Scopula epiorrhoe	SPAL	2009-06-11	3
Geometridae	Scopula epiorrhoe	SPAH	2009-06-11	5
Geometridae	Scopula epiorrhoe	HRRL	2009-06-11	11
Geometridae	Pareclipsis gracilis	1100T	2009-06-11	1
Geometridae	Pareclipsis gracilis	ERM	2009-06-11	3
Geometridae	Pareclipsis gracilis	YS	2009-06-11	2
Geometridae	Pareclipsis gracilis	CWS	2009-06-11	1
Geometridae	Spilopera debilis	SPAH	2009-06-11	1
Geometridae	Spilopera debilis	ERM	2009-06-11	1
Geometridae	Spilopera debilis	CWS	2009-06-11	1
Geometridae	Electrophaes corylata	1100T	2009-06-11	1
Geometridae	Electrophaes corylata	YS	2009-06-11	1
Geometridae	Cleora insolita	ERM	2009-06-11	1
Geometridae	Cleora insolita	YS	2009-06-11	1
Geometridae	Ninodes watanabei	SPAL	2009-06-11	1
Geometridae	Oxymacaria normata	1100T	2009-06-11	2
Geometridae	Oxymacaria normata	SPAH	2009-06-11	3
Geometridae	Oxymacaria normata	CWS	2009-06-11	1
Geometridae	Oxymacaria normata	HRRL	2009-06-11	1
Geometridae	Agathia carissima	HRRL	2009-06-11	1
Geometridae	Tanaorhinus reciprocata	SPAH	2009-06-11	1
Geometridae	Fascellina chromataria	HRRL	2009-06-11	1
Geometridae	Scopula modicaria	SPAH	2009-06-11	1
Geometridae	Scopula modicaria	CWS	2009-06-11	1
Geometridae	Scopula modicaria	HRRL	2009-06-11	1
Geometridae	Euphyia cineraria	1100T	2009-06-11	3
Geometridae	Euphyia cineraria	SPAH	2009-06-11	1
Geometridae	Euphyia cineraria	YS	2009-06-11	6
Geometridae	Parectropis nigrosparsa	SPAH	2009-06-11	5
Geometridae	Parectropis nigrosparsa	ERM	2009-06-11	1
Geometridae	Orthocabera tinagmaria	HRRL	2009-06-11	1
Erebidae	Paracolax pryeri	CWS	2009-06-11	1
Erebidae	Hepatica anceps	SPAL	2009-06-11	13
Erebidae	Ivela auripes	CWS	2009-06-11	5
Erebidae	Barsine striata	SPAH	2009-06-11	8
Erebidae	Barsine striata	SPAL	2009-06-11	31
Erebidae	Barsine striata	ERM	2009-06-11	8
Erebidae	Barsine striata	CWS	2009-06-11	5
Erebidae	Barsine striata	SPAH	2009-06-11	3
Erebidae	Spilarctia alba	SPAH	2009-06-11	1
Erebidae	Spilarctia alba	SPAL	2009-06-11	1
Erebidae	Amphitrogia amphidecta	SPAH	2009-06-11	1
Erebidae	Amphitrogia amphidecta	HRRL	2009-06-11	3
Erebidae	Hypopyra vespertilio	HRRL	2009-06-11	1
Erebidae	Mosopia sordidum	HRRL	2009-06-11	1
Erebidae	Tamba corealis	HRRL	2009-06-11	1
Erebidae	Spilarctia seriatopunctata	1100T	2009-06-11	11
Erebidae	Spilarctia seriatopunctata	SPAH	2009-06-11	18
Erebidae	Spilarctia seriatopunctata	SPAL	2009-06-11	9
Erebidae	Spilarctia seriatopunctata	ERM	2009-06-11	6
Erebidae	Spilarctia seriatopunctata	YS	2009-06-11	9
Erebidae	Spilarctia seriatopunctata	CWS	2009-06-11	5
Erebidae	Spilarctia seriatopunctata	SPAH	2009-06-11	7
Erebidae	Spilarctia seriatopunctata	HRRL	2009-06-11	1
Erebidae	Paracolax trilinealis	SPAH	2009-06-11	2
Erebidae	Ozarba brunnea	SPAL	2009-06-11	1
Erebidae	Arctonis kumatai	CWS	2009-06-11	1
Erebidae	Sophta subrosea	HRRL	2009-06-11	3
Erebidae	Paracolax sugii	SPAH	2009-06-11	2
Erebidae	Paracolax sugii	SPAH	2009-06-11	1
Erebidae	Paracolax fascialis	1100T	2009-06-11	2
Erebidae	Paracolax fascialis	SPAH	2009-06-11	1
Erebidae	Paracolax fascialis	SPAL	2009-06-11	3
Erebidae	Paracolax fascialis	ERM	2009-06-11	4
Erebidae	Paracolax fascialis	ERM	2009-06-11	1
Erebidae	Paracolax fascialis	YS	2009-06-11	20
Erebidae	Paracolax fascialis	SPAH	2009-06-11	1
Erebidae	Paracolax fascialis	HRRL	2009-06-11	4
Erebidae	Lophomilia polybapta	CWS	2009-06-11	1
Erebidae	Oruza submirella	SPAH	2009-06-11	1
Erebidae	Sypnoides fumosa	SPAH	2009-06-11	5
Erebidae	Ghoria gigantea	SPAH	2009-06-11	31
Erebidae	Ghoria gigantea	SPAL	2009-06-11	67
Erebidae	Ghoria gigantea	ERM	2009-06-11	1
Erebidae	Ghoria gigantea	CWS	2009-06-11	6
Erebidae	Ghoria gigantea	SPAH	2009-06-11	1
Erebidae	Ghoria collitoides	YS	2009-06-11	2
Erebidae	Dolgoma cribrata	SPAH	2009-06-11	6
Erebidae	Dolgoma cribrata	SPAL	2009-06-11	5
Erebidae	Dolgoma cribrata	YS	2009-06-11	1
Erebidae	Dolgoma cribrata	CWS	2009-06-11	1
Erebidae	Dolgoma cribrata	SPAH	2009-06-11	8
Erebidae	Dolgoma cribrata	SPAH	2009-06-11	1
Erebidae	Barsine pulchra	SPAL	2009-06-11	4
Erebidae	Scedopla diffusa	SPAH	2009-06-11	1
Erebidae	Diomea jankowskii	SPAL	2009-06-11	3
Erebidae	Diomea jankowskii	SPAH	2009-06-11	1
Erebidae	Diomea jankowskii	HRRL	2009-06-11	8
Erebidae	Pangrapta perturbans	1100T	2009-06-11	1
Erebidae	Pangrapta perturbans	SPAH	2009-06-11	1
Erebidae	Pangrapta perturbans	SPAL	2009-06-11	1
Erebidae	Chrysorithrum amata	SPAH	2009-06-11	1
Erebidae	Chrysorithrum amata	HRRL	2009-06-11	1
Erebidae	Autoba tristalis	SPAH	2009-06-11	3
Erebidae	Autoba tristalis	SPAH	2009-06-11	4
Erebidae	Autoba tristalis	HRRL	2009-06-11	2
Erebidae	Mecodina subviolacea	SPAH	2009-06-11	1
Erebidae	Mecodina subviolacea	HRRL	2009-06-11	1
Erebidae	Oruza kunsuki	HRRL	2009-06-11	1
Erebidae	Spilarctia subcarnea	SPAH	2009-06-11	1
Erebidae	Kidokuga piperita	SPAH	2009-06-11	1
Erebidae	Kidokuga piperita	SPAL	2009-06-11	1
Erebidae	Kidokuga piperita	ERM	2009-06-11	1
Erebidae	Kidokuga piperita	YS	2009-06-11	6
Erebidae	Macrobrochis staudingeri	SPAH	2009-06-11	2
Erebidae	Aventiola trigonifera	HRRL	2009-06-11	1
Erebidae	Oruza mira	HRRL	2009-06-11	1
Erebidae	Katha deplessa	ERM	2009-06-11	1
Erebidae	Hydrillodes morosa	1100T	2009-06-11	66
Erebidae	Hydrillodes morosa	SPAH	2009-06-11	10
Erebidae	Hydrillodes morosa	SPAL	2009-06-11	1
Erebidae	Hydrillodes morosa	ERM	2009-06-11	81
Erebidae	Hydrillodes morosa	YS	2009-06-11	123
Erebidae	Hydrillodes morosa	YS	2009-06-11	7
Erebidae	Hydrillodes morosa	CWS	2009-06-11	27
Erebidae	Hydrillodes morosa	SPAH	2009-06-11	5
Erebidae	Hydrillodes morosa	HRRL	2009-06-11	1
Erebidae	Mecodina nubiferalis	SPAL	2009-06-11	1
Erebidae	Mecodina nubiferalis	CWS	2009-06-11	1
Erebidae	Lophoruza pulcherrima	ERM	2009-06-11	1
Erebidae	Lophoruza pulcherrima	YS	2009-06-11	1
Erebidae	Mecodina cineracea	HRRL	2009-06-11	2
Erebidae	Mocis annetta	CWS	2009-06-11	1
Erebidae	Mocis annetta	HRRL	2009-06-11	1
Erebidae	Hadennia incongruens	SPAH	2009-06-11	1
Erebidae	Hadennia incongruens	SPAL	2009-06-11	1
Erebidae	Herminia tarsicrinalis	SPAH	2009-06-11	1
Drepanidae	Oreta insignis	YS	2009-06-11	2
Drepanidae	Oreta insignis	SPAH	2009-06-11	1
Drepanidae	Parapsestis argenteopicta	YS	2009-06-11	1
Drepanidae	Macrocilix mysticata	HRRL	2009-06-11	1
Drepanidae	Ditrigona conflexaria	1100T	2009-06-11	2
Drepanidae	Ditrigona conflexaria	SPAL	2009-06-11	2
Drepanidae	Ditrigona komarovi	SPAL	2009-06-11	2
Drepanidae	Ditrigona komarovi	SPAH	2009-06-11	2
Drepanidae	Oreta pulchripes	SPAH	2009-06-11	1
Drepanidae	Tethea ampliata	SPAL	2009-06-11	3
Drepanidae	Tethea ampliata	HRRL	2009-06-11	1
Drepanidae	Deroca inconclusa	1100T	2009-06-11	1
Drepanidae	Deroca inconclusa	SPAH	2009-06-11	7
Drepanidae	Deroca inconclusa	SPAL	2009-06-11	1
Drepanidae	Deroca inconclusa	SPAL	2009-06-11	2
Drepanidae	Deroca inconclusa	SPAH	2009-06-11	3
Drepanidae	Deroca inconclusa	SPAH	2009-06-11	1
Uraniidae	Dysaethria moza	YS	2009-07-16	7
Sphingidae	Marumba spectabilis	SPAL	2009-07-16	2
Sphingidae	Marumba spectabilis	YS	2009-07-16	1
Sphingidae	Marumba spectabilis	SPAH	2009-07-16	1
Sphingidae	Marumba gaschkewitschii	ERM	2009-07-16	1
Sphingidae	Marumba gaschkewitschii	YS	2009-07-16	1
Sphingidae	Ampelophaga rubiginosa	SPAH	2009-07-16	1
Sphingidae	Ampelophaga rubiginosa	YS	2009-07-16	1
Sphingidae	Marumba sperchius	SPAH	2009-07-16	6
Sphingidae	Marumba sperchius	SPAL	2009-07-16	5
Sphingidae	Marumba sperchius	ERM	2009-07-16	1
Sphingidae	Marumba sperchius	CWS	2009-07-16	1
Sphingidae	Callambulyx tatarinovii	ERM	2009-07-16	1
Sphingidae	Kentrochrysalia consimilis	1100T	2009-07-16	1
Sphingidae	Ambulyx japonica	ERM	2009-07-16	1
Sphingidae	Ambulyx japonica	YS	2009-07-16	3
Notodontidae	Pterostoma gigantina	SPAL	2009-07-16	1
Notodontidae	Syntypistis subgeneris	SPAH	2009-07-16	1
Notodontidae	Syntypistis subgeneris	SPAL	2009-07-16	1
Notodontidae	Syntypistis subgeneris	ERM	2009-07-16	3
Notodontidae	Syntypistis subgeneris	YS	2009-07-16	1
Notodontidae	Fusadonta basilinea	SPAL	2009-07-16	1
Notodontidae	Syntypistis cyanea	SPAH	2009-07-16	1
Notodontidae	Cnethodonta grisescens	ERM	2009-07-16	1
Notodontidae	Neodrymonia delia	SPAH	2009-07-16	1
Notodontidae	Allodonta leucodera	SPAL	2009-07-16	1
Notodontidae	Allodonta leucodera	YS	2009-07-16	9
Notodontidae	Shaka atrovittatus	1100T	2009-07-16	1
Notodontidae	Shaka atrovittatus	SPAH	2009-07-16	2
Notodontidae	Shaka atrovittatus	ERM	2009-07-16	7
Notodontidae	Shaka atrovittatus	YS	2009-07-16	4
Notodontidae	Euhampsonia cristata	SPAL	2009-07-16	5
Notodontidae	Semidonta biloba	1100T	2009-07-16	2
Notodontidae	Semidonta biloba	ERM	2009-07-16	1
Notodontidae	Semidonta biloba	YS	2009-07-16	1
Nolidae	Iragaodes nobilis	ERM	2009-07-16	2
Noctuidae	Stenoloba jankowskii	CWS	2009-07-16	1
Noctuidae	Triphaenopsis lucilla	1100T	2009-07-16	1
Noctuidae	Triphaenopsis lucilla	SPAL	2009-07-16	2
Noctuidae	Triphaenopsis lucilla	ERM	2009-07-16	1
Noctuidae	Triphaenopsis lucilla	ERM	2009-07-16	13
Noctuidae	Triphaenopsis lucilla	YS	2009-07-16	1
Noctuidae	Amphipyra schrenckii	1100T	2009-07-16	1
Noctuidae	Amphipyra schrenckii	SPAL	2009-07-16	4
Noctuidae	Hermonassa arenosa	CWS	2009-07-16	1
Noctuidae	Cosmia trapezina	ERM	2009-07-16	1
Noctuidae	Euromoia subpulchra	SPAH	2009-07-16	3
Noctuidae	Euromoia subpulchra	SPAL	2009-07-16	9
Noctuidae	Euromoia subpulchra	ERM	2009-07-16	5
Noctuidae	Euromoia subpulchra	YS	2009-07-16	1
Noctuidae	Euromoia subpulchra	CWS	2009-07-16	2
Noctuidae	Cosmia achatina	CWS	2009-07-16	5
Noctuidae	Hermonassa cecilia	1100T	2009-07-16	3
Noctuidae	Hermonassa cecilia	SPAH	2009-07-16	1
Noctuidae	Hermonassa cecilia	ERM	2009-07-16	2
Noctuidae	Hermonassa cecilia	YS	2009-07-16	2
Noctuidae	Acronicta major	1100T	2009-07-16	1
Noctuidae	Koyaga falsa	CWS	2009-07-16	2
Noctuidae	Sineugraphe exusta	1100T	2009-07-16	1
Noctuidae	Sineugraphe exusta	SPAH	2009-07-16	1
Noctuidae	Sineugraphe exusta	SPAL	2009-07-16	1
Noctuidae	Sineugraphe exusta	ERM	2009-07-16	2
Noctuidae	Euxoa sibirica	YS	2009-07-16	1
Noctuidae	Euxoa sibirica	SPAH	2009-07-16	1
Noctuidae	Diarsia pacifica	1100T	2009-07-16	2
Noctuidae	Diarsia pacifica	SPAH	2009-07-16	1
Noctuidae	Apamea aquila	1100T	2009-07-16	1
Noctuidae	Mythimna curvata	ERM	2009-07-16	1
Noctuidae	Triphaenopsis jezoensis	SPAH	2009-07-16	1
Noctuidae	Sphragifera sigillata	CWS	2009-07-16	2
Noctuidae	Eucarta fasciata	1100T	2009-07-16	6
Noctuidae	Sineugraphe oceanica	ERM	2009-07-16	5
Noctuidae	Orthogonia sera	1100T	2009-07-16	1
Noctuidae	Orthogonia sera	SPAL	2009-07-16	4
Noctuidae	Orthogonia sera	ERM	2009-07-16	1
Noctuidae	Orthogonia sera	YS	2009-07-16	2
Noctuidae	Sugia erastroides	SPAL	2009-07-16	1
Noctuidae	Peridroma saucia	1100T	2009-07-16	1
Noctuidae	Peridroma saucia	SPAL	2009-07-16	2
Noctuidae	Peridroma saucia	ERM	2009-07-16	2
Noctuidae	Peridroma saucia	CWS	2009-07-16	1
Noctuidae	Sineugraphe bipartita	YS	2009-07-16	7
Noctuidae	Amphipyra livida	SPAL	2009-07-16	1
Noctuidae	Mythimna divergens	1100T	2009-07-16	1
Noctuidae	Mythimna divergens	SPAH	2009-07-16	3
Noctuidae	Condica fuliginosa	ERM	2009-07-16	3
Noctuidae	Athetis funesta	SPAH	2009-07-16	1
Noctuidae	Chasminodes nigrilinea	SPAH	2009-07-16	5
Noctuidae	Chasminodes nigrilinea	ERM	2009-07-16	3
Noctuidae	Chasminodes nigrilinea	ERM	2009-07-16	1
Noctuidae	Chasminodes nigrilinea	CWS	2009-07-16	1
Noctuidae	Rhizedra lutosa	SPAH	2009-07-16	1
Noctuidae	Rhynchaglaea fuscipennis	CWS	2009-07-16	3
Limacodidae	Austrapoda dentata	SPAH	2009-07-16	1
Limacodidae	Phrixolepia sericea	SPAH	2009-07-16	1
Limacodidae	Latoia sinica	1100T	2009-07-16	1
Limacodidae	Latoia sinica	SPAL	2009-07-16	2
Limacodidae	Latoia sinica	ERM	2009-07-16	1
Limacodidae	Latoia sinica	YS	2009-07-16	2
Limacodidae	Latoia sinica	HRRL	2009-07-16	1
Lasiocampidae	Dendrolimus superans	HRRL	2009-07-16	3
Lasiocampidae	Odonestis pruni	SPAL	2009-07-16	1
Lasiocampidae	Odonestis pruni	YS	2009-07-16	1
Lasiocampidae	Paralebeda femorata	1100T	2009-07-16	1
Lasiocampidae	Paralebeda femorata	SPAH	2009-07-16	1
Lasiocampidae	Paralebeda femorata	SPAL	2009-07-16	3
Lasiocampidae	Paralebeda femorata	ERM	2009-07-16	5
Lasiocampidae	Paralebeda femorata	YS	2009-07-16	3
Lasiocampidae	Paralebeda femorata	CWS	2009-07-16	1
Geometridae	Asthena nymphaeata	CWS	2009-07-16	1
Geometridae	Xandrames dholaria	SPAH	2009-07-16	2
Geometridae	Xandrames dholaria	SPAL	2009-07-16	4
Geometridae	Xandrames dholaria	ERM	2009-07-16	3
Geometridae	Xandrames dholaria	YS	2009-07-16	1
Geometridae	Xandrames dholaria	CWS	2009-07-16	4
Geometridae	Hemistola zimmermanni	ERM	2009-07-16	1
Geometridae	Evecliptopera illitata	SPAH	2009-07-16	1
Geometridae	Lomographa temerata	ERM	2009-07-16	5
Geometridae	Lomographa temerata	YS	2009-07-16	2
Geometridae	Lomographa temerata	CWS	2009-07-16	1
Geometridae	Lomographa temerata	SPAH	2009-07-16	1
Geometridae	Synegia hadassa	1100T	2009-07-16	1
Geometridae	Synegia hadassa	SPAL	2009-07-16	3
Geometridae	Synegia hadassa	ERM	2009-07-16	1
Geometridae	Synegia hadassa	CWS	2009-07-16	1
Geometridae	Laciniodes unistirpis	1100T	2009-07-16	1
Geometridae	Alcis angulifera	ERM	2009-07-16	1
Geometridae	Gandaritis fixseni	YS	2009-07-16	2
Geometridae	Racotis petrosa	SPAL	2009-07-16	2
Geometridae	Hemistola tenuilinea	ERM	2009-07-16	1
Geometridae	Idaea auricruda	SPAH	2009-07-16	25
Geometridae	Idaea auricruda	SPAL	2009-07-16	8
Geometridae	Idaea auricruda	CWS	2009-07-16	2
Geometridae	Idaea auricruda	SPAH	2009-07-16	1
Geometridae	Jankowskia fuscaria	1100T	2009-07-16	3
Geometridae	Jankowskia fuscaria	ERM	2009-07-16	3
Geometridae	Jankowskia fuscaria	YS	2009-07-16	2
Geometridae	Plagodis dolabraria	SPAH	2009-07-16	1
Geometridae	Ectropis excellens	1100T	2009-07-16	1
Geometridae	Ectropis excellens	1100T	2009-07-16	1
Geometridae	Ectropis excellens	ERM	2009-07-16	1
Geometridae	Ectropis excellens	YS	2009-07-16	1
Geometridae	Hydrelia adesma	SPAH	2009-07-16	4
Geometridae	Hydrelia adesma	SPAL	2009-07-16	1
Geometridae	Ectropis aigneri	ERM	2009-07-16	2
Geometridae	Ourapteryx nivea	SPAH	2009-07-16	1
Geometridae	Ourapteryx nivea	ERM	2009-07-16	1
Geometridae	Idaea biselata	ERM	2009-07-16	1
Geometridae	Comostola subtiliaria	SPAH	2009-07-16	2
Geometridae	Comostola subtiliaria	SPAH	2009-07-16	1
Geometridae	Comostola subtiliaria	HRRL	2009-07-16	2
Geometridae	Asthena amurensis	ERM	2009-07-16	1
Geometridae	Hypomecis diffusaria	SPAL	2009-07-16	3
Geometridae	Phthonosema tendinosaria	SPAH	2009-07-16	19
Geometridae	Phthonosema tendinosaria	YS	2009-07-16	4
Geometridae	Phthonosema tendinosaria	CWS	2009-07-16	1
Geometridae	Biston regalis	SPAL	2009-07-16	3
Geometridae	Biston regalis	ERM	2009-07-16	1
Geometridae	Xanthorhoe saturata	SPAH	2009-07-16	2
Geometridae	Eulithis convergenata	1100T	2009-07-16	2
Geometridae	Pasiphila chloerata	ERM	2009-07-16	1
Geometridae	Menophra senilis	YS	2009-07-16	1
Geometridae	Menophra senilis	CWS	2009-07-16	1
Geometridae	Menophra senilis	HRRL	2009-07-16	1
Geometridae	Amraica superans	SPAH	2009-07-16	1
Geometridae	Amraica superans	SPAL	2009-07-16	4
Geometridae	Amraica superans	ERM	2009-07-16	3
Geometridae	Biston panterinaria	SPAH	2009-07-16	4
Geometridae	Biston panterinaria	SPAL	2009-07-16	2
Geometridae	Biston panterinaria	ERM	2009-07-16	1
Geometridae	Biston panterinaria	CWS	2009-07-16	5
Geometridae	Xerodes semilutata	SPAH	2009-07-16	1
Geometridae	Ascotis imparata	HRRL	2009-07-16	1
Geometridae	Ectropis crepuscularia	SPAH	2009-07-16	1
Geometridae	Pareclipsis gracilis	SPAL	2009-07-16	1
Geometridae	Pareclipsis gracilis	ERM	2009-07-16	1
Geometridae	Pareclipsis gracilis	YS	2009-07-16	3
Geometridae	Microcalicha seolagensis	1100T	2009-07-16	1
Geometridae	Synegia esther	1100T	2009-07-16	1
Geometridae	Synegia esther	YS	2009-07-16	1
Geometridae	Acasis viretata	ERM	2009-07-16	1
Geometridae	Nycterosea obstipata	SPAH	2009-07-16	1
Geometridae	Scopula modicaria	SPAH	2009-07-16	1
Geometridae	Euphyia cineraria	SPAH	2009-07-16	10
Geometridae	Euphyia cineraria	SPAL	2009-07-16	1
Geometridae	Parectropis nigrosparsa	SPAH	2009-07-16	3
Geometridae	Parectropis nigrosparsa	SPAL	2009-07-16	3
Geometridae	Parectropis nigrosparsa	ERM	2009-07-16	3
Geometridae	Parectropis nigrosparsa	CWS	2009-07-16	16
Erebidae	Sypnoides picta	YS	2009-07-16	1
Erebidae	Sypnoides picta	SPAH	2009-07-16	1
Erebidae	Hypersypnoides astrigera	SPAL	2009-07-16	1
Erebidae	Hypena zilla	CWS	2009-07-16	1
Erebidae	Spirama helicina	HRRL	2009-07-16	1
Erebidae	Hypopyra vespertilio	HRRL	2009-07-16	1
Erebidae	Ercheia niveostrigata	HRRL	2009-07-16	1
Erebidae	Spilarctia seriatopunctata	1100T	2009-07-16	2
Erebidae	Spilarctia seriatopunctata	ERM	2009-07-16	1
Erebidae	Miltochrista miniata	HRRL	2009-07-16	1
Erebidae	Aemene altaica	SPAH	2009-07-16	1
Erebidae	Paracolax sugii	SPAH	2009-07-16	1
Erebidae	Paracolax fascialis	1100T	2009-07-16	1
Erebidae	Rusicada privata	SPAL	2009-07-16	1
Erebidae	Lymantria monacha	SPAH	2009-07-16	1
Erebidae	Ghoria gigantea	SPAH	2009-07-16	3
Erebidae	Ghoria gigantea	ERM	2009-07-16	6
Erebidae	Ghoria gigantea	CWS	2009-07-16	10
Erebidae	Dolgoma cribrata	SPAH	2009-07-16	1
Erebidae	Lymantria mathura	HRRL	2009-07-16	1
Erebidae	Ercheia umbrosa	SPAL	2009-07-16	1
Erebidae	Lymantria dispar	SPAH	2009-07-16	1
Erebidae	Lymantria dispar	SPAL	2009-07-16	1
Erebidae	Hydrillodes morosa	SPAH	2009-07-16	1
Erebidae	Hydrillodes morosa	SPAL	2009-07-16	25
Erebidae	Hydrillodes morosa	SPAH	2009-07-16	38
Erebidae	Hydrillodes morosa	HRRL	2009-07-16	8
Erebidae	Catocala dissimilis	SPAL	2009-07-16	5
Erebidae	Catocala dissimilis	ERM	2009-07-16	1
Erebidae	Catocala dissimilis	CWS	2009-07-16	1
Erebidae	Lygephila subrceta	1100T	2009-07-16	1
Erebidae	Simplicia niphona	1100T	2009-07-16	2
Erebidae	Simplicia niphona	SPAL	2009-07-16	2
Erebidae	Simplicia niphona	ERM	2009-07-16	1
Drepanidae	Oreta insignis	SPAL	2009-07-16	1
Drepanidae	Oreta insignis	SPAH	2009-07-16	1
Drepanidae	Tethea ampliata	SPAH	2009-07-16	1
Drepanidae	Tethea ampliata	SPAL	2009-07-16	1
Drepanidae	Tethea ampliata	SPAL	2009-07-16	4
Drepanidae	Tethea ampliata	ERM	2009-07-16	2
Drepanidae	Tethea ampliata	CWS	2009-07-16	2
Drepanidae	Tethea ampliata	CWS	2009-07-16	2
Uraniidae	Dysaethria moza	SPAL	2009-08-16	1
Uraniidae	Dysaethria moza	YS	2009-08-16	1
Uraniidae	Dysaethria erasaria	YS	2009-08-16	1
Uraniidae	Oroplema oyamana	YS	2009-08-16	12
Sphingidae	Marumba spectabilis	SPAH	2009-08-16	2
Sphingidae	Dolbina tancrei	SPAH	2009-08-16	2
Sphingidae	Dolbina tancrei	SPAL	2009-08-16	2
Notodontidae	Stauropus fagi	SPAL	2009-08-16	1
Notodontidae	Spatalia doerriesi	SPAL	2009-08-16	1
Notodontidae	Spatalia doerriesi	CWS	2009-08-16	1
Notodontidae	Syntypistis subgeneris	1100T	2009-08-16	2
Notodontidae	Syntypistis subgeneris	SPAH	2009-08-16	3
Notodontidae	Syntypistis subgeneris	SPAL	2009-08-16	1
Notodontidae	Syntypistis subgeneris	YS	2009-08-16	3
Notodontidae	Syntypistis subgeneris	SPAH	2009-08-16	3
Notodontidae	Fentonia ocypete	HRRL	2009-08-16	2
Notodontidae	Zaranga tukuringra	1100T	2009-08-16	1
Notodontidae	Zaranga tukuringra	SPAH	2009-08-16	1
Notodontidae	Syntypistis cyanea	ERM	2009-08-16	1
Notodontidae	Cnethodonta grisescens	SPAH	2009-08-16	1
Notodontidae	Cnethodonta grisescens	SPAL	2009-08-16	2
Notodontidae	Peridea elzet	CWS	2009-08-16	1
Notodontidae	Allodonta leucodera	SPAL	2009-08-16	1
Notodontidae	Allodonta leucodera	YS	2009-08-16	1
Notodontidae	Shaka atrovittatus	ERM	2009-08-16	1
Notodontidae	Shaka atrovittatus	YS	2009-08-16	1
Notodontidae	Semidonta biloba	1100T	2009-08-16	1
Nolidae	Iragaodes nobilis	SPAH	2009-08-16	1
Nolidae	Iragaodes nobilis	SPAL	2009-08-16	3
Nolidae	Iragaodes nobilis	CWS	2009-08-16	1
Nolidae	Iragaodes nobilis	HRRL	2009-08-16	1
Nolidae	Pseudoips prasinanus	YS	2009-08-16	1
Nolidae	Manoba banghaasi	CWS	2009-08-16	1
Noctuidae	Diarsia deparca	1100T	2009-08-16	1
Noctuidae	Triphaenopsis lucilla	1100T	2009-08-16	2
Noctuidae	Triphaenopsis lucilla	ERM	2009-08-16	1
Noctuidae	Triphaenopsis lucilla	YS	2009-08-16	1
Noctuidae	Amphipyra schrenckii	1100T	2009-08-16	2
Noctuidae	Amphipyra schrenckii	YS	2009-08-16	2
Noctuidae	Amphipyra schrenckii	CWS	2009-08-16	1
Noctuidae	Athetis albisignata	1100T	2009-08-16	1
Noctuidae	Athetis albisignata	SPAH	2009-08-16	1
Noctuidae	Athetis albisignata	YS	2009-08-16	4
Noctuidae	Cosmia trapezina	1100T	2009-08-16	6
Noctuidae	Cosmia trapezina	ERM	2009-08-16	1
Noctuidae	Cosmia trapezina	CWS	2009-08-16	1
Noctuidae	Anaplectoides virens	SPAL	2009-08-16	1
Noctuidae	Protodeltote maculana	SPAL	2009-08-16	2
Noctuidae	Protodeltote maculana	SPAH	2009-08-16	1
Noctuidae	Chorsia costimacula	SPAH	2009-08-16	1
Noctuidae	Maliattha chalcogramma	SPAL	2009-08-16	2
Noctuidae	Arcte coerula	SPAL	2009-08-16	1
Noctuidae	Koyaga falsa	1100T	2009-08-16	4
Noctuidae	Koyaga falsa	SPAL	2009-08-16	1
Noctuidae	Koyaga falsa	ERM	2009-08-16	2
Noctuidae	Koyaga falsa	CWS	2009-08-16	8
Noctuidae	Chasminodes cilia	ERM	2009-08-16	3
Noctuidae	Amphipoea lucens	1100T	2009-08-16	2
Noctuidae	Amphipoea lucens	YS	2009-08-16	1
Noctuidae	Mythimna curvata	ERM	2009-08-16	1
Noctuidae	Sineugraphe oceanica	SPAL	2009-08-16	1
Noctuidae	Orthogonia sera	CWS	2009-08-16	1
Noctuidae	Orthogonia sera	SPAH	2009-08-16	10
Noctuidae	Sineugraphe bipartita	SPAL	2009-08-16	2
Noctuidae	Sineugraphe bipartita	ERM	2009-08-16	1
Noctuidae	Sineugraphe bipartita	CWS	2009-08-16	1
Noctuidae	Ozarba punctigera	CWS	2009-08-16	1
Noctuidae	Agrotis ipsilon	1100T	2009-08-16	2
Noctuidae	Agrotis ipsilon	SPAL	2009-08-16	1
Noctuidae	Agrotis ipsilon	ERM	2009-08-16	1
Noctuidae	Agrotis ipsilon	CWS	2009-08-16	1
Noctuidae	Agrotis ipsilon	SPAH	2009-08-16	1
Limacodidae	Microleon longipalpis	SPAL	2009-08-16	1
Limacodidae	Microleon longipalpis	HRRL	2009-08-16	1
Lasiocampidae	Odonestis pruni	SPAH	2009-08-16	1
Lasiocampidae	Paralebeda femorata	ERM	2009-08-16	2
Lasiocampidae	Paralebeda femorata	YS	2009-08-16	1
Lasiocampidae	Paralebeda femorata	CWS	2009-08-16	1
Lasiocampidae	Paralebeda femorata	SPAH	2009-08-16	2
Geometridae	Geometra dieckmanni	SPAL	2009-08-16	2
Geometridae	Xandrames dholaria	ERM	2009-08-16	1
Geometridae	Xandrames dholaria	YS	2009-08-16	1
Geometridae	Lomographa temerata	SPAH	2009-08-16	2
Geometridae	Protoboarmia simpliciaria	YS	2009-08-16	1
Geometridae	Protoboarmia simpliciaria	SPAH	2009-08-16	1
Geometridae	Eustroma melancholicum	YS	2009-08-16	1
Geometridae	Laciniodes unistirpis	1100T	2009-08-16	2
Geometridae	Laciniodes unistirpis	ERM	2009-08-16	2
Geometridae	Alcis angulifera	SPAH	2009-08-16	1
Geometridae	Alcis angulifera	SPAL	2009-08-16	2
Geometridae	Racotis petrosa	SPAL	2009-08-16	2
Geometridae	Racotis petrosa	HRRL	2009-08-16	1
Geometridae	Idaea auricruda	SPAH	2009-08-16	1
Geometridae	Idaea auricruda	SPAL	2009-08-16	2
Geometridae	Idaea auricruda	ERM	2009-08-16	1
Geometridae	Idaea auricruda	YS	2009-08-16	2
Geometridae	Idaea auricruda	CWS	2009-08-16	2
Geometridae	Idaea auricruda	HRRL	2009-08-16	1
Geometridae	Ectropis excellens	SPAL	2009-08-16	2
Geometridae	Ectropis excellens	YS	2009-08-16	1
Geometridae	Hydrelia adesma	SPAH	2009-08-16	1
Geometridae	Hydrelia adesma	SPAL	2009-08-16	4
Geometridae	Hydrelia adesma	ERM	2009-08-16	1
Geometridae	Hydrelia adesma	YS	2009-08-16	16
Geometridae	Hydrelia adesma	SPAH	2009-08-16	1
Geometridae	Idaea biselata	1100T	2009-08-16	1
Geometridae	Idaea biselata	SPAH	2009-08-16	1
Geometridae	Idaea biselata	ERM	2009-08-16	3
Geometridae	Tyloptera bella	HRRL	2009-08-16	1
Geometridae	Heterophleps confusa	SPAH	2009-08-16	1
Geometridae	Comostola subtiliaria	ERM	2009-08-16	1
Geometridae	Aethalura ignobilis	SPAH	2009-08-16	1
Geometridae	Eupithecia perpaupera	1100T	2009-08-16	1
Geometridae	Deileptenia ribeata	1100T	2009-08-16	1
Geometridae	Hypomecis roboraria	SPAH	2009-08-16	3
Geometridae	Hypomecis roboraria	SPAL	2009-08-16	26
Geometridae	Hypomecis roboraria	YS	2009-08-16	2
Geometridae	Hypomecis roboraria	SPAH	2009-08-16	1
Geometridae	Hypomecis roboraria	HRRL	2009-08-16	1
Geometridae	Phthonandria atrilineata	SPAH	2009-08-16	2
Geometridae	Myrteta angelica	1100T	2009-08-16	4
Geometridae	Myrteta angelica	ERM	2009-08-16	3
Geometridae	Menophra senilis	SPAL	2009-08-16	1
Geometridae	Menophra senilis	YS	2009-08-16	1
Geometridae	Menophra senilis	CWS	2009-08-16	1
Geometridae	Menophra senilis	SPAH	2009-08-16	1
Geometridae	Epirrhoe supergressa	SPAH	2009-08-16	5
Geometridae	Endropiodes indictinaria	SPAL	2009-08-16	1
Geometridae	Duliophyle majuscularia	ERM	2009-08-16	1
Geometridae	Duliophyle majuscularia	YS	2009-08-16	1
Geometridae	Eustroma aerosum	SPAH	2009-08-16	1
Geometridae	Comibaena amoenaria	SPAL	2009-08-16	2
Geometridae	Duliophyle agitata	1100T	2009-08-16	2
Geometridae	Duliophyle agitata	CWS	2009-08-16	1
Geometridae	Scopula epiorrhoe	SPAH	2009-08-16	3
Geometridae	Scopula epiorrhoe	SPAL	2009-08-16	3
Geometridae	Scopula epiorrhoe	SPAH	2009-08-16	2
Geometridae	Idaea invalida	CWS	2009-08-16	1
Geometridae	Ectropis crepuscularia	ERM	2009-08-16	1
Geometridae	Ectropis crepuscularia	SPAH	2009-08-16	1
Geometridae	Pareclipsis gracilis	1100T	2009-08-16	1
Geometridae	Pareclipsis gracilis	SPAH	2009-08-16	1
Geometridae	Pareclipsis gracilis	SPAL	2009-08-16	1
Geometridae	Pareclipsis gracilis	YS	2009-08-16	1
Geometridae	Telenomeuta punctimarginaria	YS	2009-08-16	3
Geometridae	Acasis viretata	CWS	2009-08-16	1
Geometridae	Eupithecia homogrammata	SPAH	2009-08-16	1
Geometridae	Eupithecia homogrammata	CWS	2009-08-16	2
Geometridae	Euphyia cineraria	1100T	2009-08-16	2
Geometridae	Euphyia cineraria	ERM	2009-08-16	1
Geometridae	Euphyia cineraria	YS	2009-08-16	12
Erebidae	Catocala nivea	1100T	2009-08-16	1
Erebidae	Hepatica anceps	SPAH	2009-08-16	1
Erebidae	Ilema eurydice	ERM	2009-08-16	1
Erebidae	Spirama retorta	HRRL	2009-08-16	1
Erebidae	Zanclognatha fumosa	1100T	2009-08-16	2
Erebidae	Spilarctia seriatopunctata	SPAH	2009-08-16	2
Erebidae	Spilarctia seriatopunctata	SPAL	2009-08-16	7
Erebidae	Spilarctia seriatopunctata	YS	2009-08-16	2
Erebidae	Paracolax trilinealis	SPAL	2009-08-16	1
Erebidae	Paracolax trilinealis	SPAH	2009-08-16	2
Erebidae	Paracolax fascialis	SPAL	2009-08-16	1
Erebidae	Paracolax fascialis	YS	2009-08-16	2
Erebidae	Sypnoides fumosa	1100T	2009-08-16	1
Erebidae	Herminia arenosa	ERM	2009-08-16	1
Erebidae	Cyana hamata	YS	2009-08-16	1
Erebidae	Kidokuga piperita	SPAH	2009-08-16	4
Erebidae	Kidokuga piperita	YS	2009-08-16	1
Erebidae	Gonitis mesogona	SPAH	2009-08-16	1
Erebidae	Oruza mira	CWS	2009-08-16	3
Erebidae	Mecodina nubiferalis	SPAH	2009-08-16	2
Erebidae	Catocala dissimilis	YS	2009-08-16	1
Erebidae	Catocala dissimilis	CWS	2009-08-16	1
Erebidae	Zanclognatha triplex	CWS	2009-08-16	1
Erebidae	Aventiola pusilla	CWS	2009-08-16	1
Erebidae	Lophoruza pulcherrima	CWS	2009-08-16	1
Erebidae	Herminia grisealis	ERM	2009-08-16	2
Erebidae	Somena pulverea	SPAH	2009-08-16	1
Drepanidae	Oreta insignis	SPAL	2009-08-16	1
Drepanidae	Oreta insignis	YS	2009-08-16	1
Drepanidae	Agnidra scabiosa	SPAL	2009-08-16	2
Drepanidae	Auzata nigrata	YS	2009-08-16	2
Uraniidae	Dysaethria moza	SPAL	2009-09-11	1
Uraniidae	Dysaethria moza	YS	2009-09-11	2
Uraniidae	Dysaethria moza	SPAH	2009-09-11	2
Notodontidae	Cnethodonta grisescens	SPAL	2009-09-11	1
Nolidae	Gelastocera exusta	SPAH	2009-09-11	2
Noctuidae	Amphipyra tripartita	YS	2009-09-11	1
Noctuidae	Athetis albisignata	HRRL	2009-09-11	1
Noctuidae	Athetis cinerascens	CWS	2009-09-11	1
Noctuidae	Hoplodrina euryptera	YS	2009-09-11	1
Noctuidae	Hermonassa cecilia	1100T	2009-09-11	1
Noctuidae	Hermonassa cecilia	CWS	2009-09-11	1
Noctuidae	Dysmilichia gemella	HRRL	2009-09-11	1
Noctuidae	Koyaga falsa	1100T	2009-09-11	1
Noctuidae	Koyaga falsa	SPAL	2009-09-11	1
Noctuidae	Koyaga falsa	CWS	2009-09-11	12
Noctuidae	Sineugraphe exusta	ERM	2009-09-11	3
Noctuidae	Sineugraphe exusta	CWS	2009-09-11	1
Noctuidae	Sineugraphe oceanica	1100T	2009-09-11	1
Noctuidae	Sineugraphe oceanica	SPAH	2009-09-11	1
Noctuidae	Sineugraphe oceanica	HRRL	2009-09-11	1
Noctuidae	Trachea atriplicis	HRRL	2009-09-11	1
Noctuidae	Xestia efflorescens	ERM	2009-09-11	1
Noctuidae	Bryophila albimixta	SPAH	2009-09-11	1
Noctuidae	Agrotis ipsilon	1100T	2009-09-11	1
Limacodidae	Narosa fulgens	SPAL	2009-09-11	1
Lasiocampidae	Paralebeda femorata	SPAH	2009-09-11	1
Geometridae	Eustroma melancholicum	SPAH	2009-09-11	1
Geometridae	Eustroma melancholicum	YS	2009-09-11	3
Geometridae	Eustroma melancholicum	SPAH	2009-09-11	1
Geometridae	Ecliptopera umbrosaria	CWS	2009-09-11	1
Geometridae	Gandaritis fixseni	SPAH	2009-09-11	2
Geometridae	Idaea biselata	SPAH	2009-09-11	1
Geometridae	Idaea biselata	YS	2009-09-11	1
Geometridae	Idaea biselata	CWS	2009-09-11	1
Geometridae	Nothomiza oxygoniodes	SPAH	2009-09-11	1
Geometridae	Eupithecia perpaupera	1100T	2009-09-11	1
Geometridae	Eupithecia perpaupera	ERM	2009-09-11	1
Geometridae	Phthonandria atrilineata	SPAL	2009-09-11	1
Geometridae	Phthonandria atrilineata	SPAH	2009-09-11	1
Geometridae	Heterothera postalbida	CWS	2009-09-11	1
Geometridae	Myrteta angelica	1100T	2009-09-11	12
Geometridae	Myrteta angelica	SPAH	2009-09-11	2
Geometridae	Myrteta angelica	SPAL	2009-09-11	6
Geometridae	Myrteta angelica	ERM	2009-09-11	6
Geometridae	Myrteta angelica	YS	2009-09-11	14
Geometridae	Myrteta angelica	CWS	2009-09-11	2
Geometridae	Menophra senilis	YS	2009-09-11	3
Geometridae	Menophra senilis	HRRL	2009-09-11	1
Geometridae	Rikiosatoa grisea	CWS	2009-09-11	4
Geometridae	Synegia limitatoides	SPAL	2009-09-11	1
Geometridae	Duliophyle agitata	1100T	2009-09-11	2
Geometridae	Duliophyle agitata	SPAH	2009-09-11	1
Geometridae	Duliophyle agitata	SPAL	2009-09-11	4
Geometridae	Duliophyle agitata	YS	2009-09-11	1
Geometridae	Duliophyle agitata	CWS	2009-09-11	7
Geometridae	Duliophyle agitata	SPAH	2009-09-11	3
Geometridae	Duliophyle agitata	HRRL	2009-09-11	2
Geometridae	Eupithecia consortaria	ERM	2009-09-11	3
Geometridae	Eupithecia consortaria	CWS	2009-09-11	1
Geometridae	Odontopera arida	SPAH	2009-09-11	1
Geometridae	Pareclipsis gracilis	SPAH	2009-09-11	1
Geometridae	Pareclipsis gracilis	SPAL	2009-09-11	10
Geometridae	Pareclipsis gracilis	YS	2009-09-11	2
Geometridae	Pareclipsis gracilis	HRRL	2009-09-11	1
Geometridae	Idaea roseomarginaria	CWS	2009-09-11	1
Geometridae	Scopula modicaria	SPAH	2009-09-11	1
Geometridae	Scopula modicaria	HRRL	2009-09-11	2
Erebidae	Paracolax pryeri	CWS	2009-09-11	1
Erebidae	Paracolax pryeri	CWS	2009-09-11	1
Erebidae	Oruza glaucotorma	CWS	2009-09-11	1
Erebidae	Oruza glaucotorma	HRRL	2009-09-11	1
Erebidae	Tamba corealis	SPAH	2009-09-11	2
Erebidae	Zanclognatha griselda	SPAL	2009-09-11	1
Erebidae	Paracolax trilinealis	ERM	2009-09-11	1
Erebidae	Miltochrista miniata	ERM	2009-09-11	2
Erebidae	Aemene altaica	SPAH	2009-09-11	2
Erebidae	Gesonia fallax	SPAH	2009-09-11	1
Erebidae	Lemyra flammeola	HRRL	2009-09-11	3
Erebidae	Paragona inchoata	HRRL	2009-09-11	2
Erebidae	Hydrillodes morosa	SPAH	2009-09-11	1
Erebidae	Mecodina nubiferalis	HRRL	2009-09-11	2
Erebidae	Hyposemansis albipuncta	SPAH	2009-09-11	1
Erebidae	Lophoruza pulcherrima	ERM	2009-09-11	1
Erebidae	Lophoruza pulcherrima	CWS	2009-09-11	1
Erebidae	Lophoruza pulcherrima	HRRL	2009-09-11	1
Erebidae	Herminia grisealis	YS	2009-09-11	2
Erebidae	Herminia grisealis	SPAH	2009-09-11	2
Erebidae	Hadennia incongruens	SPAH	2009-09-11	1
Drepanidae	Oreta insignis	SPAH	2009-09-11	1
Drepanidae	Oreta insignis	SPAL	2009-09-11	13
Drepanidae	Oreta insignis	YS	2009-09-11	3
Drepanidae	Oreta insignis	SPAH	2009-09-11	2
Drepanidae	Agnidra scabiosa	SPAL	2009-09-11	2
Drepanidae	Agnidra scabiosa	CWS	2009-09-11	1
Drepanidae	Deroca inconclusa	1100T	2009-09-11	2
Drepanidae	Deroca inconclusa	ERM	2009-09-11	5
Uraniidae	Dysaethria moza	1100T	2009-10-09	1
Uraniidae	Dysaethria moza	SPAH	2009-10-09	1
Uraniidae	Dysaethria moza	SPAL	2009-10-09	4
Uraniidae	Dysaethria moza	YS	2009-10-09	10
Uraniidae	Dysaethria moza	SPAH	2009-10-09	1
Uraniidae	Dysaethria moza	HRRL	2009-10-09	1
Sphingidae	Agrius convolvuli	ERM	2009-10-09	1
Saturniidae	Saturnia jonasii	SPAH	2009-10-09	1
Saturniidae	Saturnia jonasii	SPAL	2009-10-09	4
Saturniidae	Saturnia jonasii	ERM	2009-10-09	2
Saturniidae	Saturnia jonasii	CWS	2009-10-09	4
Saturniidae	Caligula japonica	ERM	2009-10-09	2
Noctuidae	Amphipyra tripartita	YS	2009-10-09	1
Noctuidae	Xestia fuscostigma	SPAH	2009-10-09	1
Noctuidae	Hermonassa cecilia	1100T	2009-10-09	1
Noctuidae	Hermonassa cecilia	SPAL	2009-10-09	1
Noctuidae	Hermonassa cecilia	ERM	2009-10-09	1
Noctuidae	Hermonassa cecilia	YS	2009-10-09	2
Noctuidae	Maliattha chalcogramma	HRRL	2009-10-09	1
Noctuidae	Mythimna separata	YS	2009-10-09	1
Noctuidae	Amphipyra livida	CWS	2009-10-09	1
Noctuidae	Daseochaeta viridis	SPAL	2009-10-09	1
Lasiocampidae	Cyclophragma undans	SPAL	2009-10-09	1
Geometridae	Alcis angulifera	1100T	2009-10-09	2
Geometridae	Alcis angulifera	SPAH	2009-10-09	3
Geometridae	Alcis angulifera	SPAL	2009-10-09	18
Geometridae	Alcis angulifera	YS	2009-10-09	12
Geometridae	Alcis angulifera	CWS	2009-10-09	3
Geometridae	Alcis angulifera	SPAH	2009-10-09	7
Geometridae	Alcis angulifera	HRRL	2009-10-09	2
Geometridae	Ourapteryx nivea	SPAH	2009-10-09	1
Geometridae	Ourapteryx nivea	HRRL	2009-10-09	7
Geometridae	Perizoma flavofasciata	HRRL	2009-10-09	1
Geometridae	Ennomos autumnaria	CWS	2009-10-09	1
Geometridae	Hypomecis akiba	SPAL	2009-10-09	1
Geometridae	Hypomecis akiba	YS	2009-10-09	3
Geometridae	Hypomecis akiba	CWS	2009-10-09	3
Drepanidae	Oreta pulchripes	HRRL	2009-10-09	1
Uraniidae	Dysaethria moza	YS	2010-05-03	1
Sphingidae	Acosmeryx naga	SPAL	2010-05-03	1
Sphingidae	Langia zenzeroides	SPAH	2010-05-03	1
Notodontidae	Epodonta lineata	SPAH	2010-05-03	1
Notodontidae	Epodonta lineata	SPAL	2010-05-03	1
Notodontidae	Stauropus fagi	SPAH	2010-05-03	1
Notodontidae	Zaranga tukuringra	SPAL	2010-05-03	1
Notodontidae	Syntypistis cyanea	SPAH	2010-05-03	6
Notodontidae	Syntypistis cyanea	ERM	2010-05-03	2
Nolidae	Gelastocera hallasana	CWS	2010-05-03	1
Nolidae	Pseudoips sylpha	SPAL	2010-05-03	1
Nolidae	Pseudoips sylpha	CWS	2010-05-03	1
Noctuidae	Orthosia carnipennis	SPAH	2010-05-03	1
Noctuidae	Orthosia carnipennis	CWS	2010-05-03	1
Noctuidae	Craniophora praeclara	SPAH	2010-05-03	1
Noctuidae	Clavipalpula aurariae	ERM	2010-05-03	1
Noctuidae	Panolis japonica	CWS	2010-05-03	1
Noctuidae	Panolis japonica	SPAH	2010-05-03	1
Noctuidae	Perigrapha hoenei	ERM	2010-05-03	1
Noctuidae	Orthosia lizetta	SPAH	2010-05-03	2
Noctuidae	Orthosia lizetta	ERM	2010-05-03	1
Geometridae	Pseuderannis lomozemia	ERM	2010-05-03	1
Geometridae	Lomographa temerata	SPAH	2010-05-03	1
Geometridae	Lomographa temerata	SPAL	2010-05-03	1
Geometridae	Lomographa temerata	ERM	2010-05-03	5
Geometridae	Lomographa temerata	YS	2010-05-03	3
Geometridae	Ecliptopera umbrosaria	SPAH	2010-05-03	1
Geometridae	Ecliptopera umbrosaria	HRRL	2010-05-03	1
Geometridae	Descoreba simplex	ERM	2010-05-03	1
Geometridae	Ectropis excellens	SPAH	2010-05-03	1
Geometridae	Ectropis excellens	SPAL	2010-05-03	1
Geometridae	Chariaspilates formosaria	SPAH	2010-05-03	1
Geometridae	Menophra senilis	SPAH	2010-05-03	1
Geometridae	Menophra senilis	SPAL	2010-05-03	3
Geometridae	Menophra senilis	SPAH	2010-05-03	22
Geometridae	Menophra senilis	HRRL	2010-05-03	12
Geometridae	Odontopera arida	SPAH	2010-05-03	3
Geometridae	Odontopera arida	SPAL	2010-05-03	3
Geometridae	Odontopera arida	ERM	2010-05-03	1
Geometridae	Odontopera arida	CWS	2010-05-03	2
Geometridae	Pareclipsis gracilis	SPAH	2010-05-03	2
Geometridae	Pareclipsis gracilis	ERM	2010-05-03	2
Geometridae	Pareclipsis gracilis	YS	2010-05-03	3
Geometridae	Pareclipsis gracilis	HRRL	2010-05-03	1
Geometridae	Cleora insolita	ERM	2010-05-03	2
Geometridae	Telenomeuta punctimarginaria	ERM	2010-05-03	1
Geometridae	Fascellina chromataria	HRRL	2010-05-03	1
Drepanidae	Cyclidia substigmaria	SPAH	2010-05-03	1
Drepanidae	Auzata nigrata	YS	2010-05-03	2
Drepanidae	Auzata nigrata	SPAH	2010-05-03	7
Uraniidae	Dysaethria moza	SPAL	2010-06-04	1
Uraniidae	Dysaethria moza	YS	2010-06-04	1
Uraniidae	Dysaethria moza	YS	2010-06-04	17
Uraniidae	Dysaethria moza	SPAH	2010-06-04	1
Uraniidae	Dysaethria moza	HRRL	2010-06-04	1
Sphingidae	Ambulyx japonica	YS	2010-06-04	1
Notodontidae	Syntypistis subgeneris	ERM	2010-06-04	6
Notodontidae	Syntypistis subgeneris	YS	2010-06-04	2
Notodontidae	Syntypistis subgeneris	SPAH	2010-06-04	2
Notodontidae	Syntypistis subgeneris	HRRL	2010-06-04	5
Notodontidae	Notodonta torva	HRRL	2010-06-04	1
Notodontidae	Fentonia ocypete	CWS	2010-06-04	1
Notodontidae	Zaranga tukuringra	ERM	2010-06-04	2
Notodontidae	Zaranga tukuringra	YS	2010-06-04	2
Notodontidae	Syntypistis cyanea	SPAH	2010-06-04	2
Notodontidae	Syntypistis cyanea	SPAL	2010-06-04	1
Notodontidae	Syntypistis cyanea	ERM	2010-06-04	7
Notodontidae	Syntypistis cyanea	HRRL	2010-06-04	3
Notodontidae	Neodrymonia delia	SPAH	2010-06-04	2
Notodontidae	Allodonta leucodera	HRRL	2010-06-04	6
Notodontidae	Euhampsonia cristata	SPAL	2010-06-04	2
Notodontidae	Lophocosma atriplaga	SPAL	2010-06-04	1
Noctuidae	Athetis albisignata	HRRL	2010-06-04	2
Noctuidae	Hermonassa cecilia	1100T	2010-06-04	2
Noctuidae	Hermonassa cecilia	SPAH	2010-06-04	1
Noctuidae	Hermonassa cecilia	SPAL	2010-06-04	3
Noctuidae	Hermonassa cecilia	ERM	2010-06-04	5
Noctuidae	Hermonassa cecilia	YS	2010-06-04	4
Noctuidae	Hermonassa cecilia	CWS	2010-06-04	6
Noctuidae	Hermonassa cecilia	HRRL	2010-06-04	2
Noctuidae	Clavipalpula aurariae	1100T	2010-06-04	1
Noctuidae	Clavipalpula aurariae	YS	2010-06-04	1
Noctuidae	Axylia putris	HRRL	2010-06-04	1
Noctuidae	Diarsia pacifica	1100T	2010-06-04	6
Noctuidae	Diarsia pacifica	YS	2010-06-04	1
Noctuidae	Diarsia pacifica	CWS	2010-06-04	1
Noctuidae	Diarsia canescens	ERM	2010-06-04	2
Noctuidae	Diarsia canescens	ERM	2010-06-04	1
Noctuidae	Agrotis ipsilon	HRRL	2010-06-04	1
Geometridae	Xandrames dholaria	SPAH	2010-06-04	2
Geometridae	Xandrames dholaria	HRRL	2010-06-04	2
Geometridae	Lomographa temerata	YS	2010-06-04	1
Geometridae	Lomographa temerata	HRRL	2010-06-04	1
Geometridae	Protoboarmia simpliciaria	ERM	2010-06-04	3
Geometridae	Eustroma melancholicum	YS	2010-06-04	1
Geometridae	Alcis angulifera	SPAH	2010-06-04	2
Geometridae	Alcis angulifera	SPAH	2010-06-04	3
Geometridae	Alcis angulifera	HRRL	2010-06-04	2
Geometridae	Plagodis dolabraria	YS	2010-06-04	1
Geometridae	Hydrelia adesma	YS	2010-06-04	1
Geometridae	Hydrelia adesma	HRRL	2010-06-04	1
Geometridae	Krananda semihyalina	HRRL	2010-06-04	1
Geometridae	Paradarisa consonaria	YS	2010-06-04	2
Geometridae	Parabapta clarissa	1100T	2010-06-04	2
Geometridae	Parabapta clarissa	ERM	2010-06-04	2
Geometridae	Ourapteryx nivea	HRRL	2010-06-04	4
Geometridae	Tyloptera bella	SPAL	2010-06-04	2
Geometridae	Tyloptera bella	HRRL	2010-06-04	1
Geometridae	Aethalura ignobilis	SPAL	2010-06-04	2
Geometridae	Aethalura ignobilis	YS	2010-06-04	7
Geometridae	Hypomecis roboraria	SPAL	2010-06-04	3
Geometridae	Callabraxas compositata	HRRL	2010-06-04	1
Geometridae	Xanthorhoe saturata	HRRL	2010-06-04	1
Geometridae	Hypomecis akiba	ERM	2010-06-04	1
Geometridae	Endropiodes indictinaria	SPAH	2010-06-04	1
Geometridae	Amraica superans	SPAH	2010-06-04	1
Geometridae	Scopula confusa	YS	2010-06-04	1
Geometridae	Hypomecis punctinalis	ERM	2010-06-04	3
Geometridae	Hypomecis punctinalis	SPAH	2010-06-04	1
Geometridae	Hypomecis punctinalis	HRRL	2010-06-04	4
Geometridae	Scopula ignobilis	SPAL	2010-06-04	5
Geometridae	Scopula epiorrhoe	HRRL	2010-06-04	6
Geometridae	Odontopera arida	1100T	2010-06-04	1
Geometridae	Pareclipsis gracilis	1100T	2010-06-04	1
Geometridae	Pareclipsis gracilis	SPAH	2010-06-04	1
Geometridae	Pareclipsis gracilis	SPAL	2010-06-04	2
Geometridae	Pareclipsis gracilis	ERM	2010-06-04	2
Geometridae	Electrophaes corylata	1100T	2010-06-04	1
Geometridae	Cleora insolita	1100T	2010-06-04	1
Geometridae	Oxymacaria normata	CWS	2010-06-04	1
Geometridae	Oxymacaria normata	HRRL	2010-06-04	2
Geometridae	Telenomeuta punctimarginaria	ERM	2010-06-04	1
Geometridae	Telenomeuta punctimarginaria	YS	2010-06-04	1
Geometridae	Abraxas niphonibia	ERM	2010-06-04	6
Geometridae	Euphyia cineraria	1100T	2010-06-04	1
Geometridae	Euphyia cineraria	SPAH	2010-06-04	2
Geometridae	Euphyia cineraria	ERM	2010-06-04	1
Geometridae	Euphyia cineraria	YS	2010-06-04	6
Erebidae	Oruza glaucotorma	HRRL	2010-06-04	1
Erebidae	Barsine striata	SPAL	2010-06-04	2
Erebidae	Spilarctia alba	ERM	2010-06-04	8
Erebidae	Ercheia niveostrigata	ERM	2010-06-04	1
Erebidae	Spilarctia seriatopunctata	SPAH	2010-06-04	1
Erebidae	Spilarctia seriatopunctata	SPAL	2010-06-04	5
Erebidae	Spilarctia seriatopunctata	SPAH	2010-06-04	3
Erebidae	Spilarctia seriatopunctata	HRRL	2010-06-04	2
Erebidae	Paracolax trilinealis	HRRL	2010-06-04	1
Erebidae	Aemene altaica	HRRL	2010-06-04	1
Erebidae	Paracolax sugii	SPAH	2010-06-04	1
Erebidae	Paracolax fascialis	SPAL	2010-06-04	1
Erebidae	Paracolax fascialis	CWS	2010-06-04	3
Erebidae	Dolgoma cribrata	SPAH	2010-06-04	2
Erebidae	Dolgoma cribrata	SPAL	2010-06-04	1
Erebidae	Dolgoma cribrata	ERM	2010-06-04	3
Erebidae	Dolgoma cribrata	YS	2010-06-04	1
Erebidae	Scedopla diffusa	SPAL	2010-06-04	2
Erebidae	Diomea jankowskii	HRRL	2010-06-04	1
Erebidae	Mecodina subviolacea	HRRL	2010-06-04	1
Erebidae	Spilarctia subcarnea	SPAH	2010-06-04	6
Erebidae	Kidokuga piperita	SPAH	2010-06-04	1
Erebidae	Kidokuga piperita	SPAL	2010-06-04	1
Erebidae	Kidokuga piperita	YS	2010-06-04	2
Erebidae	Hypena amica	HRRL	2010-06-04	1
Erebidae	Paragona inchoata	SPAH	2010-06-04	1
Erebidae	Paragona inchoata	HRRL	2010-06-04	2
Erebidae	Paracolax contigua	HRRL	2010-06-04	4
Erebidae	Hydrillodes morosa	SPAL	2010-06-04	3
Erebidae	Hydrillodes morosa	ERM	2010-06-04	4
Erebidae	Hydrillodes morosa	YS	2010-06-04	3
Erebidae	Mecodina nubiferalis	CWS	2010-06-04	1
Erebidae	Mocis ancilla	HRRL	2010-06-04	1
Drepanidae	Oreta insignis	HRRL	2010-06-04	1
Drepanidae	Deroca inconclusa	SPAH	2010-06-04	1
Uraniidae	Dysaethria moza	SPAH	2010-07-14	1
Uraniidae	Dysaethria moza	YS	2010-07-14	4
Uraniidae	Dysaethria moza	YS	2010-07-14	1
Uraniidae	Dysaethria moza	CWS	2010-07-14	1
Uraniidae	Dysaethria moza	SPAH	2010-07-14	1
Uraniidae	Dysaethria moza	SPAH	2010-07-14	1
Thyrididae	Rhodoneura sugitanii	HRRL	2010-07-14	4
Thyrididae	Rhodoneura erecta	CWS	2010-07-14	1
Sphingidae	Marumba gaschkewitschii	ERM	2010-07-14	1
Sphingidae	Marumba gaschkewitschii	CWS	2010-07-14	1
Sphingidae	Marumba gaschkewitschii	SPAH	2010-07-14	1
Notodontidae	Syntypistis pryeri	SPAH	2010-07-14	1
Notodontidae	Cnethodonta grisescens	SPAL	2010-07-14	2
Notodontidae	Cnethodonta grisescens	YS	2010-07-14	1
Notodontidae	Neodrymonia delia	YS	2010-07-14	1
Notodontidae	Allodonta leucodera	YS	2010-07-14	1
Notodontidae	Semidonta biloba	YS	2010-07-14	1
Notodontidae	Semidonta biloba	SPAH	2010-07-14	1
Nolidae	Meganola costalis	SPAL	2010-07-14	4
Nolidae	Meganola costalis	ERM	2010-07-14	11
Nolidae	Meganola costalis	CWS	2010-07-14	1
Nolidae	Gadirtha impingens	SPAL	2010-07-14	1
Nolidae	Gadirtha impingens	CWS	2010-07-14	1
Nolidae	Gelastocera exusta	YS	2010-07-14	1
Noctuidae	Euromoia subpulchra	SPAH	2010-07-14	1
Noctuidae	Euromoia subpulchra	SPAL	2010-07-14	1
Noctuidae	Euromoia subpulchra	ERM	2010-07-14	2
Noctuidae	Euromoia subpulchra	YS	2010-07-14	1
Noctuidae	Euromoia subpulchra	CWS	2010-07-14	1
Noctuidae	Cosmia achatina	SPAH	2010-07-14	1
Noctuidae	Hermonassa cecilia	1100T	2010-07-14	1
Noctuidae	Hermonassa cecilia	CWS	2010-07-14	1
Noctuidae	Koyaga falsa	1100T	2010-07-14	2
Noctuidae	Koyaga falsa	ERM	2010-07-14	3
Noctuidae	Koyaga falsa	YS	2010-07-14	1
Noctuidae	Koyaga falsa	YS	2010-07-14	1
Noctuidae	Koyaga falsa	CWS	2010-07-14	2
Noctuidae	Sineugraphe exusta	1100T	2010-07-14	1
Noctuidae	Sineugraphe exusta	ERM	2010-07-14	1
Noctuidae	Sineugraphe exusta	CWS	2010-07-14	1
Noctuidae	Diarsia pacifica	ERM	2010-07-14	1
Noctuidae	Acronicta adaucta	HRRL	2010-07-14	1
Noctuidae	Peridroma saucia	1100T	2010-07-14	1
Noctuidae	Peridroma saucia	SPAL	2010-07-14	1
Noctuidae	Peridroma saucia	ERM	2010-07-14	2
Noctuidae	Peridroma saucia	YS	2010-07-14	3
Noctuidae	Peridroma saucia	CWS	2010-07-14	1
Noctuidae	Peridroma saucia	SPAH	2010-07-14	8
Noctuidae	Peridroma saucia	SPAH	2010-07-14	1
Noctuidae	Peridroma saucia	HRRL	2010-07-14	3
Noctuidae	Sineugraphe bipartita	SPAH	2010-07-14	1
Noctuidae	Sineugraphe bipartita	YS	2010-07-14	2
Noctuidae	Agrotis ipsilon	1100T	2010-07-14	1
Noctuidae	Xenapamea pacifica	1100T	2010-07-14	1
Noctuidae	Chasminodes nigrilinea	SPAH	2010-07-14	1
Noctuidae	Chasminodes nigrilinea	CWS	2010-07-14	1
Limacodidae	Austrapoda dentata	SPAL	2010-07-14	1
Limacodidae	Latoia sinica	ERM	2010-07-14	2
Limacodidae	Latoia sinica	HRRL	2010-07-14	1
Limacodidae	Monema flavescens	SPAH	2010-07-14	1
Limacodidae	Microleon longipalpis	SPAL	2010-07-14	1
Lasiocampidae	Paralebeda femorata	SPAH	2010-07-14	2
Lasiocampidae	Paralebeda femorata	ERM	2010-07-14	1
Lasiocampidae	Paralebeda femorata	YS	2010-07-14	1
Geometridae	Xandrames dholaria	SPAL	2010-07-14	1
Geometridae	Xandrames dholaria	YS	2010-07-14	1
Geometridae	Evecliptopera illitata	1100T	2010-07-14	1
Geometridae	Evecliptopera illitata	SPAL	2010-07-14	1
Geometridae	Evecliptopera illitata	ERM	2010-07-14	1
Geometridae	Evecliptopera illitata	YS	2010-07-14	1
Geometridae	Evecliptopera illitata	CWS	2010-07-14	1
Geometridae	Synegia hadassa	1100T	2010-07-14	1
Geometridae	Alcis angulifera	SPAL	2010-07-14	1
Geometridae	Alcis angulifera	SPAH	2010-07-14	1
Geometridae	Racotis petrosa	ERM	2010-07-14	1
Geometridae	Hemistola tenuilinea	HRRL	2010-07-14	1
Geometridae	Scopula superior	SPAH	2010-07-14	1
Geometridae	Idaea auricruda	HRRL	2010-07-14	1
Geometridae	Jankowskia fuscaria	ERM	2010-07-14	1
Geometridae	Ectropis excellens	SPAH	2010-07-14	1
Geometridae	Ectropis excellens	CWS	2010-07-14	2
Geometridae	Ectropis excellens	SPAH	2010-07-14	1
Geometridae	Auaxa sulphurea	1100T	2010-07-14	1
Geometridae	Ourapteryx nivea	YS	2010-07-14	1
Geometridae	Hypomecis diffusaria	ERM	2010-07-14	1
Geometridae	Hypomecis diffusaria	YS	2010-07-14	1
Geometridae	Phthonosema tendinosaria	SPAH	2010-07-14	3
Geometridae	Phthonosema tendinosaria	SPAL	2010-07-14	1
Geometridae	Idaea effusaria	ERM	2010-07-14	1
Geometridae	Idaea effusaria	CWS	2010-07-14	2
Geometridae	Eulithis convergenata	SPAH	2010-07-14	2
Geometridae	Eulithis convergenata	ERM	2010-07-14	1
Geometridae	Eulithis convergenata	YS	2010-07-14	2
Geometridae	Eulithis convergenata	CWS	2010-07-14	1
Geometridae	Pasiphila chloerata	SPAH	2010-07-14	1
Geometridae	Menophra senilis	1100T	2010-07-14	3
Geometridae	Menophra senilis	SPAH	2010-07-14	7
Geometridae	Menophra senilis	SPAL	2010-07-14	1
Geometridae	Menophra senilis	YS	2010-07-14	6
Geometridae	Menophra senilis	CWS	2010-07-14	4
Geometridae	Menophra senilis	SPAH	2010-07-14	4
Geometridae	Menophra senilis	HRRL	2010-07-14	8
Geometridae	Arichanna melanaria	CWS	2010-07-14	1
Geometridae	Biston panterinaria	SPAH	2010-07-14	1
Geometridae	Ectropis crepuscularia	ERM	2010-07-14	4
Geometridae	Pareclipsis gracilis	1100T	2010-07-14	1
Geometridae	Pareclipsis gracilis	HRRL	2010-07-14	1
Geometridae	Nycterosea obstipata	HRRL	2010-07-14	1
Geometridae	Fascellina chromataria	SPAH	2010-07-14	1
Geometridae	Parectropis nigrosparsa	1100T	2010-07-14	1
Geometridae	Parectropis nigrosparsa	SPAH	2010-07-14	6
Geometridae	Parectropis nigrosparsa	ERM	2010-07-14	2
Geometridae	Parectropis nigrosparsa	YS	2010-07-14	8
Geometridae	Parectropis nigrosparsa	CWS	2010-07-14	6
Erebidae	Sypnoides amplifascia	YS	2010-07-14	1
Erebidae	Spilarctia seriatopunctata	1100T	2010-07-14	1
Erebidae	Miltochrista miniata	YS	2010-07-14	1
Erebidae	Arctonis kumatai	ERM	2010-07-14	1
Erebidae	Paracolax fentoni	CWS	2010-07-14	1
Erebidae	Paracolax fascialis	1100T	2010-07-14	1
Erebidae	Paracolax fascialis	CWS	2010-07-14	1
Erebidae	Ghoria gigantea	YS	2010-07-14	3
Erebidae	Ghoria gigantea	CWS	2010-07-14	1
Erebidae	Anatatha misae	ERM	2010-07-14	1
Erebidae	Calliteara lunulata	1100T	2010-07-14	1
Erebidae	Idia curvipalpis	SPAH	2010-07-14	3
Erebidae	Gonitis mesogona	CWS	2010-07-14	1
Erebidae	Thyas juno	YS	2010-07-14	1
Erebidae	Katha deplessa	SPAL	2010-07-14	1
Erebidae	Hydrillodes morosa	HRRL	2010-07-14	5
Erebidae	Mecodina nubiferalis	HRRL	2010-07-14	2
Erebidae	Herminia grisealis	CWS	2010-07-14	1
Erebidae	Herminia grisealis	CWS	2010-07-14	2
Erebidae	Somena pulverea	HRRL	2010-07-14	1
Erebidae	Hadennia incongruens	ERM	2010-07-14	1
Drepanidae	Parapsestis argenteopicta	YS	2010-07-14	1
Drepanidae	Thyatira batis	ERM	2010-07-14	1
Drepanidae	Oreta pulchripes	SPAH	2010-07-14	1
Drepanidae	Oreta pulchripes	CWS	2010-07-14	1
Uraniidae	Dysaethria moza	1100T	2010-08-09	4
Uraniidae	Dysaethria moza	SPAL	2010-08-09	1
Uraniidae	Dysaethria moza	ERM	2010-08-09	1
Uraniidae	Dysaethria moza	CWS	2010-08-09	2
Sphingidae	Marumba gaschkewitschii	SPAH	2010-08-09	1
Saturniidae	Samia cynthia	SPAL	2010-08-09	1
Notodontidae	Phalera assimilis	SPAL	2010-08-09	2
Notodontidae	Spatalia doerriesi	SPAL	2010-08-09	10
Notodontidae	Spatalia doerriesi	SPAL	2010-08-09	1
Notodontidae	Spatalia doerriesi	CWS	2010-08-09	4
Notodontidae	Syntypistis subgeneris	SPAL	2010-08-09	3
Notodontidae	Syntypistis subgeneris	ERM	2010-08-09	5
Notodontidae	Syntypistis subgeneris	SPAH	2010-08-09	1
Notodontidae	Fentonia ocypete	SPAL	2010-08-09	2
Notodontidae	Fentonia ocypete	CWS	2010-08-09	2
Notodontidae	Fentonia ocypete	CWS	2010-08-09	2
Notodontidae	Fentonia ocypete	SPAH	2010-08-09	1
Notodontidae	Fentonia ocypete	HRRL	2010-08-09	1
Notodontidae	Zaranga tukuringra	ERM	2010-08-09	2
Notodontidae	Zaranga tukuringra	CWS	2010-08-09	2
Notodontidae	Phalera flavescens	SPAH	2010-08-09	1
Notodontidae	Phalera flavescens	HRRL	2010-08-09	1
Notodontidae	Syntypistis cyanea	SPAH	2010-08-09	3
Notodontidae	Cnethodonta grisescens	SPAL	2010-08-09	5
Notodontidae	Cnethodonta grisescens	YS	2010-08-09	3
Notodontidae	Cnethodonta grisescens	CWS	2010-08-09	1
Notodontidae	Peridea elzet	SPAH	2010-08-09	1
Notodontidae	Allodonta leucodera	CWS	2010-08-09	1
Notodontidae	Allodonta leucodera	CWS	2010-08-09	1
Notodontidae	Dudusa sphingiformis	SPAH	2010-08-09	1
Notodontidae	Dudusa sphingiformis	ERM	2010-08-09	1
Notodontidae	Dudusa sphingiformis	SPAH	2010-08-09	1
Notodontidae	Dudusa sphingiformis	HRRL	2010-08-09	1
Notodontidae	Euhampsonia cristata	1100T	2010-08-09	1
Notodontidae	Euhampsonia cristata	SPAL	2010-08-09	1
Notodontidae	Euhampsonia cristata	CWS	2010-08-09	1
Notodontidae	Peridea gigantea	SPAL	2010-08-09	2
Notodontidae	Semidonta biloba	SPAL	2010-08-09	1
Notodontidae	Lophocosma atriplaga	SPAL	2010-08-09	1
Nolidae	Iragaodes nobilis	SPAL	2010-08-09	22
Nolidae	Iragaodes nobilis	HRRL	2010-08-09	4
Nolidae	Pseudoips prasinanus	SPAL	2010-08-09	3
Nolidae	Pseudoips prasinanus	ERM	2010-08-09	7
Nolidae	Pseudoips prasinanus	YS	2010-08-09	3
Nolidae	Gadirtha impingens	SPAL	2010-08-09	3
Nolidae	Gadirtha impingens	SPAH	2010-08-09	2
Noctuidae	Triphaenopsis lucilla	1100T	2010-08-09	2
Noctuidae	Amphipoea burrowsi	SPAH	2010-08-09	1
Noctuidae	Polia goliath	1100T	2010-08-09	1
Noctuidae	Euromoia subpulchra	SPAL	2010-08-09	1
Noctuidae	Acronicta major	SPAL	2010-08-09	2
Noctuidae	Acronicta major	CWS	2010-08-09	2
Noctuidae	Callopistria juventina	SPAL	2010-08-09	2
Noctuidae	Koyaga falsa	CWS	2010-08-09	2
Noctuidae	Hydraecia petasitis	HRRL	2010-08-09	1
Noctuidae	Triphaenopsis cinerescens	ERM	2010-08-09	1
Noctuidae	Triphaenopsis cinerescens	CWS	2010-08-09	3
Noctuidae	Amphipyra acheron	ERM	2010-08-09	1
Noctuidae	Athetis pallidipennis	SPAL	2010-08-09	1
Limacodidae	Austrapoda dentata	ERM	2010-08-09	1
Limacodidae	Austrapoda dentata	YS	2010-08-09	7
Limacodidae	Latoia sinica	YS	2010-08-09	1
Lasiocampidae	Dendrolimus superans	CWS	2010-08-09	1
Lasiocampidae	Dendrolimus superans	HRRL	2010-08-09	3
Lasiocampidae	Cyclophragma undans	CWS	2010-08-09	1
Lasiocampidae	Odonestis pruni	YS	2010-08-09	2
Lasiocampidae	Paralebeda femorata	SPAL	2010-08-09	3
Lasiocampidae	Paralebeda femorata	ERM	2010-08-09	10
Lasiocampidae	Paralebeda femorata	YS	2010-08-09	2
Lasiocampidae	Paralebeda femorata	CWS	2010-08-09	5
Lasiocampidae	Paralebeda femorata	SPAH	2010-08-09	1
Lasiocampidae	Paralebeda femorata	HRRL	2010-08-09	1
Geometridae	Geometra dieckmanni	CWS	2010-08-09	3
Geometridae	Xandrames dholaria	SPAH	2010-08-09	2
Geometridae	Xandrames dholaria	YS	2010-08-09	1
Geometridae	Xandrames dholaria	SPAH	2010-08-09	1
Geometridae	Hemistola zimmermanni	SPAL	2010-08-09	8
Geometridae	Lomographa temerata	SPAH	2010-08-09	2
Geometridae	Lomographa temerata	SPAL	2010-08-09	2
Geometridae	Lomographa temerata	ERM	2010-08-09	1
Geometridae	Lomographa temerata	CWS	2010-08-09	1
Geometridae	Lomographa temerata	SPAH	2010-08-09	3
Geometridae	Oxymacaria temeraria	CWS	2010-08-09	1
Geometridae	Protoboarmia simpliciaria	CWS	2010-08-09	2
Geometridae	Alcis angulifera	SPAL	2010-08-09	1
Geometridae	Ophthalmitis albosignaria	HRRL	2010-08-09	1
Geometridae	Idaea auricruda	CWS	2010-08-09	1
Geometridae	Plagodis dolabraria	SPAL	2010-08-09	1
Geometridae	Plagodis dolabraria	CWS	2010-08-09	1
Geometridae	Ectropis excellens	SPAL	2010-08-09	3
Geometridae	Ourapteryx nivea	YS	2010-08-09	1
Geometridae	Aethalura ignobilis	HRRL	2010-08-09	1
Geometridae	Deileptenia ribeata	CWS	2010-08-09	2
Geometridae	Hypomecis roboraria	SPAL	2010-08-09	43
Geometridae	Hypomecis roboraria	SPAL	2010-08-09	14
Geometridae	Hypomecis roboraria	CWS	2010-08-09	3
Geometridae	Hypomecis roboraria	HRRL	2010-08-09	1
Geometridae	Myrteta angelica	ERM	2010-08-09	1
Geometridae	Menophra senilis	SPAL	2010-08-09	8
Geometridae	Menophra senilis	ERM	2010-08-09	1
Geometridae	Menophra senilis	ERM	2010-08-09	1
Geometridae	Menophra senilis	CWS	2010-08-09	3
Geometridae	Menophra senilis	HRRL	2010-08-09	1
Geometridae	Ecliptopera capitata	ERM	2010-08-09	1
Geometridae	Heterolocha aristonaria	HRRL	2010-08-09	1
Geometridae	Hypomecis lunifera	CWS	2010-08-09	1
Geometridae	Endropiodes indictinaria	1100T	2010-08-09	1
Geometridae	Obeidia tigrata	ERM	2010-08-09	2
Geometridae	Comibaena amoenaria	SPAL	2010-08-09	1
Geometridae	Heterostegane hyriaria	CWS	2010-08-09	1
Geometridae	Hypomecis punctinalis	SPAH	2010-08-09	1
Geometridae	Hypomecis punctinalis	SPAL	2010-08-09	2
Geometridae	Hypomecis punctinalis	ERM	2010-08-09	2
Geometridae	Hypomecis punctinalis	YS	2010-08-09	1
Geometridae	Hypomecis punctinalis	YS	2010-08-09	1
Geometridae	Hypomecis punctinalis	SPAH	2010-08-09	1
Geometridae	Pareclipsis gracilis	ERM	2010-08-09	2
Geometridae	Pareclipsis gracilis	YS	2010-08-09	1
Geometridae	Pareclipsis gracilis	CWS	2010-08-09	1
Geometridae	Pareclipsis gracilis	HRRL	2010-08-09	1
Geometridae	Synegia esther	SPAL	2010-08-09	2
Geometridae	Synegia esther	YS	2010-08-09	1
Geometridae	Acasis viretata	1100T	2010-08-09	3
Geometridae	Fascellina chromataria	CWS	2010-08-09	1
Geometridae	Abraxas niphonibia	SPAL	2010-08-09	1
Geometridae	Abraxas niphonibia	ERM	2010-08-09	2
Geometridae	Abraxas niphonibia	CWS	2010-08-09	1
Geometridae	Euphyia cineraria	1100T	2010-08-09	5
Geometridae	Euphyia cineraria	SPAH	2010-08-09	3
Geometridae	Euphyia cineraria	SPAH	2010-08-09	1
Geometridae	Euphyia cineraria	SPAL	2010-08-09	1
Geometridae	Euphyia cineraria	ERM	2010-08-09	4
Geometridae	Euphyia cineraria	ERM	2010-08-09	1
Geometridae	Euphyia cineraria	YS	2010-08-09	2
Geometridae	Euphyia cineraria	CWS	2010-08-09	1
Erebidae	Cidariplura gladiata	SPAL	2010-08-09	1
Erebidae	Ilema eurydice	CWS	2010-08-09	1
Erebidae	Spirama retorta	HRRL	2010-08-09	1
Erebidae	Spilarctia seriatopunctata	SPAH	2010-08-09	6
Erebidae	Spilarctia seriatopunctata	SPAL	2010-08-09	1
Erebidae	Spilarctia seriatopunctata	ERM	2010-08-09	1
Erebidae	Sophta subrosea	HRRL	2010-08-09	1
Erebidae	Paracolax fascialis	SPAL	2010-08-09	1
Erebidae	Paracolax fascialis	YS	2010-08-09	2
Erebidae	Paracolax fascialis	CWS	2010-08-09	1
Erebidae	Oruza submirella	CWS	2010-08-09	1
Erebidae	Dolgoma cribrata	1100T	2010-08-09	2
Erebidae	Dolgoma cribrata	SPAH	2010-08-09	3
Erebidae	Dolgoma cribrata	SPAL	2010-08-09	5
Erebidae	Dolgoma cribrata	SPAL	2010-08-09	1
Erebidae	Dolgoma cribrata	ERM	2010-08-09	5
Erebidae	Dolgoma cribrata	YS	2010-08-09	5
Erebidae	Dolgoma cribrata	CWS	2010-08-09	2
Erebidae	Scedopla diffusa	SPAL	2010-08-09	2
Erebidae	Arctonis album	ERM	2010-08-09	1
Erebidae	Calliteara argentata	SPAL	2010-08-09	2
Erebidae	Pangrapta perturbans	CWS	2010-08-09	1
Erebidae	Lymantria mathura	SPAH	2010-08-09	1
Erebidae	Lymantria mathura	SPAL	2010-08-09	1
Erebidae	Lymantria mathura	CWS	2010-08-09	1
Erebidae	Kidokuga piperita	SPAL	2010-08-09	5
Erebidae	Kidokuga piperita	YS	2010-08-09	1
Erebidae	Gonitis mesogona	CWS	2010-08-09	2
Erebidae	Lymantria dispar	YS	2010-08-09	1
Erebidae	Hypena amica	SPAH	2010-08-09	1
Erebidae	Hypena amica	ERM	2010-08-09	1
Erebidae	Hypena amica	YS	2010-08-09	2
Erebidae	Hypena amica	SPAH	2010-08-09	1
Erebidae	Hypenaa rivuligera	CWS	2010-08-09	1
Erebidae	Catocala dissimilis	SPAL	2010-08-09	1
Erebidae	Zanclognatha triplex	1100T	2010-08-09	1
Erebidae	Aventiola pusilla	CWS	2010-08-09	1
Erebidae	Lophoruza pulcherrima	CWS	2010-08-09	2
Erebidae	Lophoruza pulcherrima	CWS	2010-08-09	1
Erebidae	Herminia grisealis	SPAL	2010-08-09	1
Erebidae	Paragabara flavomacula	SPAL	2010-08-09	1
Erebidae	Somena pulverea	SPAH	2010-08-09	1
Erebidae	Simplicia niphona	CWS	2010-08-09	1
Erebidae	Hypena sagitta	CWS	2010-08-09	1
Erebidae	Dinumma deponens	SPAH	2010-08-09	1
Erebidae	Herminia tarsicrinalis	CWS	2010-08-09	1
Drepanidae	Oreta insignis	YS	2010-08-09	3
Drepanidae	Oreta insignis	SPAH	2010-08-09	1
Drepanidae	Oreta pulchripes	SPAL	2010-08-09	3
Drepanidae	Oreta pulchripes	CWS	2010-08-09	1
Drepanidae	Oreta pulchripes	HRRL	2010-08-09	1
Uraniidae	Dysaethria moza	YS	2010-09-08	1
Uraniidae	Dysaethria moza	CWS	2010-09-08	1
Uraniidae	Dysaethria cretacea	SPAH	2010-09-08	2
Uraniidae	Dysaethria cretacea	YS	2010-09-08	10
Sphingidae	Ambulyx japonica	YS	2010-09-08	1
Saturniidae	Saturnia jonasii	YS	2010-09-08	1
Saturniidae	Saturnia jonasii	CWS	2010-09-08	1
Saturniidae	Antheraea yamamai	SPAH	2010-09-08	1
Notodontidae	Zaranga tukuringra	SPAL	2010-09-08	1
Notodontidae	Cnethodonta grisescens	YS	2010-09-08	1
Notodontidae	Cnethodonta grisescens	SPAH	2010-09-08	1
Noctuidae	Triphaenopsis lucilla	1100T	2010-09-08	1
Noctuidae	Triphaenopsis lucilla	YS	2010-09-08	1
Noctuidae	Hermonassa arenosa	1100T	2010-09-08	3
Noctuidae	Anaplectoides virens	1100T	2010-09-08	1
Noctuidae	Anaplectoides virens	SPAH	2010-09-08	1
Noctuidae	Ctenoplusia agnata	SPAH	2010-09-08	1
Noctuidae	Acosmetia chinensis	CWS	2010-09-08	2
Noctuidae	Hoplodrina euryptera	YS	2010-09-08	1
Noctuidae	Hermonassa cecilia	YS	2010-09-08	2
Noctuidae	Koyaga falsa	CWS	2010-09-08	1
Noctuidae	Sineugraphe exusta	1100T	2010-09-08	1
Noctuidae	Sineugraphe exusta	YS	2010-09-08	1
Noctuidae	Triphaenopsis jezoensis	ERM	2010-09-08	1
Noctuidae	Orthogonia sera	YS	2010-09-08	1
Noctuidae	Trachea atriplicis	SPAL	2010-09-08	1
Noctuidae	Athetis pallidipennis	SPAL	2010-09-08	1
Noctuidae	Athetis pallidipennis	YS	2010-09-08	2
Noctuidae	Athetis pallidipennis	CWS	2010-09-08	1
Noctuidae	Athetis pallidipennis	SPAH	2010-09-08	2
Noctuidae	Euplexia lucipara	SPAH	2010-09-08	1
Noctuidae	Euplexia lucipara	YS	2010-09-08	1
Noctuidae	Orthosia paromoea	SPAL	2010-09-08	1
Noctuidae	Athetis gluteosa	SPAH	2010-09-08	1
Lasiocampidae	Odonestis pruni	SPAL	2010-09-08	1
Lasiocampidae	Odonestis pruni	ERM	2010-09-08	1
Lasiocampidae	Paralebeda femorata	SPAH	2010-09-08	9
Lasiocampidae	Paralebeda femorata	HRRL	2010-09-08	1
Geometridae	Melanthia procellata	SPAH	2010-09-08	1
Geometridae	Xandrames dholaria	SPAH	2010-09-08	1
Geometridae	Evecliptopera illitata	1100T	2010-09-08	1
Geometridae	Timandra comptaria	ERM	2010-09-08	1
Geometridae	Timandra comptaria	CWS	2010-09-08	1
Geometridae	Synegia hadassa	SPAH	2010-09-08	9
Geometridae	Synegia hadassa	YS	2010-09-08	8
Geometridae	Eustroma melancholicum	ERM	2010-09-08	7
Geometridae	Eustroma melancholicum	YS	2010-09-08	9
Geometridae	Eustroma melancholicum	CWS	2010-09-08	3
Geometridae	Timandra dichela	1100T	2010-09-08	1
Geometridae	Ecliptopera umbrosaria	SPAH	2010-09-08	1
Geometridae	Gandaritis fixseni	ERM	2010-09-08	1
Geometridae	Gandaritis fixseni	SPAH	2010-09-08	3
Geometridae	Ectropis excellens	SPAL	2010-09-08	1
Geometridae	Ectropis excellens	YS	2010-09-08	2
Geometridae	Ectropis excellens	SPAH	2010-09-08	1
Geometridae	Scopula apicipunctata	1100T	2010-09-08	1
Geometridae	Scopula apicipunctata	YS	2010-09-08	1
Geometridae	Eupithecia abietaria	ERM	2010-09-08	1
Geometridae	Eupithecia abietaria	CWS	2010-09-08	1
Geometridae	Krananda semihyalina	SPAH	2010-09-08	1
Geometridae	Angerona prunaria	1100T	2010-09-08	1
Geometridae	Ourapteryx nivea	ERM	2010-09-08	1
Geometridae	Ourapteryx nivea	YS	2010-09-08	1
Geometridae	Nothomiza oxygoniodes	ERM	2010-09-08	1
Geometridae	Chiasmia hebesata	SPAH	2010-09-08	1
Geometridae	Hypomecis roboraria	SPAH	2010-09-08	2
Geometridae	Hypomecis roboraria	SPAL	2010-09-08	1
Geometridae	Hypomecis roboraria	SPAH	2010-09-08	1
Geometridae	Hypomecis roboraria	HRRL	2010-09-08	1
Geometridae	Phthonandria atrilineata	SPAH	2010-09-08	4
Geometridae	Myrteta angelica	1100T	2010-09-08	5
Geometridae	Myrteta angelica	SPAH	2010-09-08	1
Geometridae	Myrteta angelica	ERM	2010-09-08	3
Geometridae	Menophra senilis	SPAL	2010-09-08	1
Geometridae	Menophra senilis	YS	2010-09-08	5
Geometridae	Menophra senilis	CWS	2010-09-08	3
Geometridae	Menophra senilis	SPAH	2010-09-08	9
Geometridae	Heterolocha aristonaria	CWS	2010-09-08	2
Geometridae	Polymixinia appositaria	CWS	2010-09-08	1
Geometridae	Duliophyle majuscularia	SPAH	2010-09-08	1
Geometridae	Synegia limitatoides	SPAL	2010-09-08	3
Geometridae	Duliophyle agitata	SPAH	2010-09-08	6
Geometridae	Duliophyle agitata	ERM	2010-09-08	1
Geometridae	Duliophyle agitata	YS	2010-09-08	2
Geometridae	Duliophyle agitata	CWS	2010-09-08	1
Geometridae	Collix stellata	SPAH	2010-09-08	2
Geometridae	Pareclipsis gracilis	1100T	2010-09-08	2
Geometridae	Pareclipsis gracilis	SPAH	2010-09-08	6
Geometridae	Pareclipsis gracilis	SPAL	2010-09-08	3
Geometridae	Pareclipsis gracilis	ERM	2010-09-08	1
Geometridae	Pareclipsis gracilis	YS	2010-09-08	6
Geometridae	Pareclipsis gracilis	CWS	2010-09-08	7
Geometridae	Pareclipsis gracilis	SPAH	2010-09-08	2
Geometridae	Oxymacaria normata	CWS	2010-09-08	1
Geometridae	Synegia esther	1100T	2010-09-08	1
Geometridae	Synegia esther	SPAH	2010-09-08	4
Geometridae	Acasis viretata	CWS	2010-09-08	1
Geometridae	Acasis viretata	SPAH	2010-09-08	1
Geometridae	Scopula modicaria	SPAH	2010-09-08	2
Geometridae	Scopula modicaria	CWS	2010-09-08	4
Erebidae	Lophomilia takao	SPAH	2010-09-08	1
Erebidae	Hepatica anceps	SPAL	2010-09-08	4
Erebidae	Hepatica anceps	SPAH	2010-09-08	5
Erebidae	Amphitrogia amphidecta	CWS	2010-09-08	1
Erebidae	Zanclognatha griselda	SPAH	2010-09-08	2
Erebidae	Spilarctia seriatopunctata	SPAH	2010-09-08	1
Erebidae	Spilarctia lutea	ERM	2010-09-08	1
Erebidae	Gonitis mesogona	SPAL	2010-09-08	2
Erebidae	Gonitis mesogona	ERM	2010-09-08	2
Erebidae	Gonitis mesogona	YS	2010-09-08	3
Erebidae	Gonitis mesogona	SPAH	2010-09-08	4
Erebidae	Hypena amica	SPAL	2010-09-08	3
Erebidae	Hypena trigonalis	SPAH	2010-09-08	1
Erebidae	Hypena trigonalis	SPAH	2010-09-08	1
Erebidae	Katha deplessa	SPAH	2010-09-08	1
Erebidae	Lithosia quadra	CWS	2010-09-08	1
Erebidae	Herminia grisealis	1100T	2010-09-08	1
Erebidae	Herminia grisealis	ERM	2010-09-08	1
Erebidae	Herminia grisealis	CWS	2010-09-08	5
Erebidae	Simplicia niphona	SPAH	2010-09-08	1
Erebidae	Herminia tarsicrinalis	CWS	2010-09-08	2
Erebidae	Hypena claripennis	SPAH	2010-09-08	1
Drepanidae	Oreta insignis	SPAH	2010-09-08	1
Drepanidae	Oreta insignis	SPAL	2010-09-08	3
Drepanidae	Oreta insignis	YS	2010-09-08	1
Drepanidae	Oreta insignis	SPAH	2010-09-08	3
Drepanidae	Agnidra scabiosa	CWS	2010-09-08	1
Drepanidae	Agnidra scabiosa	SPAH	2010-09-08	1
Drepanidae	Auzata nigrata	SPAH	2010-09-08	1
Drepanidae	Oreta pulchripes	ERM	2010-09-08	1
Drepanidae	Oreta pulchripes	YS	2010-09-08	1
Drepanidae	Deroca inconclusa	SPAH	2010-09-08	1
Uraniidae	Dysaethria cretacea	SPAH	2010-10-02	1
Uraniidae	Dysaethria cretacea	SPAL	2010-10-02	2
Saturniidae	Saturnia jonasii	1100T	2010-10-02	1
Saturniidae	Saturnia jonasii	SJB	2010-10-02	1
Saturniidae	Saturnia jonasii	YS	2010-10-02	1
Saturniidae	Antheraea yamamai	ERM	2010-10-02	1
Notodontidae	Peridea lativitta	ERM	2010-10-02	1
Nolidae	Meganola fumosa	1100T	2010-10-02	2
Noctuidae	Amphipyra tripartita	CWS	2010-10-02	2
Noctuidae	Diarsia deparca	1100T	2010-10-02	1
Noctuidae	Triphaenopsis lucilla	ERM	2010-10-02	1
Noctuidae	Athetis albisignata	SPAL	2010-10-02	1
Noctuidae	Mythimna iodochra	ERM	2010-10-02	1
Noctuidae	Ctenoplusia agnata	YS	2010-10-02	1
Noctuidae	Xestia fuscostigma	1100T	2010-10-02	2
Noctuidae	Xestia fuscostigma	SPAL	2010-10-02	1
Noctuidae	Hermonassa cecilia	CWS	2010-10-02	1
Noctuidae	Hermonassa cecilia	HRRL	2010-10-02	1
Noctuidae	Helicoverpa armigera	1100T	2010-10-02	1
Noctuidae	Sineugraphe exusta	SPAH	2010-10-02	1
Noctuidae	Diarsia pacifica	SJB	2010-10-02	1
Noctuidae	Diarsia pacifica	YS	2010-10-02	13
Noctuidae	Diarsia pacifica	USOT	2010-10-02	1
Noctuidae	Sineugraphe oceanica	ERM	2010-10-02	1
Noctuidae	Orthogonia sera	SPAL	2010-10-02	1
Noctuidae	Mythimna separata	SPAH	2010-10-02	1
Noctuidae	Xestia efflorescens	CWS	2010-10-02	1
Noctuidae	Cerastis violetta	1100T	2010-10-02	3
Lasiocampidae	Cyclophragma undans	SPAL	2010-10-02	1
Geometridae	Protoboarmia simpliciaria	ERM	2010-10-02	2
Geometridae	Synegia hadassa	SPAH	2010-10-02	1
Geometridae	Alcis angulifera	1100T	2010-10-02	20
Geometridae	Alcis angulifera	1100T	2010-10-02	1
Geometridae	Alcis angulifera	SJB	2010-10-02	5
Geometridae	Alcis angulifera	SPAH	2010-10-02	2
Geometridae	Alcis angulifera	SPAL	2010-10-02	5
Geometridae	Alcis angulifera	YS	2010-10-02	32
Geometridae	Alcis angulifera	YS	2010-10-02	6
Geometridae	Alcis angulifera	HRRL	2010-10-02	1
Geometridae	Timandra dichela	ERM	2010-10-02	1
Geometridae	Corymica pryeri	SPAH	2010-10-02	1
Geometridae	Gandaritis fixseni	ERM	2010-10-02	1
Geometridae	Jankowskia fuscaria	SPAL	2010-10-02	1
Geometridae	Ourapteryx nivea	SPAL	2010-10-02	1
Geometridae	Ourapteryx nivea	YS	2010-10-02	2
Geometridae	Ourapteryx nivea	HRRL	2010-10-02	5
Geometridae	Idaea biselata	ERM	2010-10-02	4
Geometridae	Hypomecis roboraria	ERM	2010-10-02	1
Geometridae	Heterothera postalbida	SJB	2010-10-02	1
Geometridae	Heterothera postalbida	CWS	2010-10-02	1
Geometridae	Myrteta angelica	1100T	2010-10-02	16
Geometridae	Myrteta angelica	SPAH	2010-10-02	10
Geometridae	Myrteta angelica	SPAL	2010-10-02	4
Geometridae	Myrteta angelica	YS	2010-10-02	4
Geometridae	Myrteta angelica	YS	2010-10-02	1
Geometridae	Myrteta angelica	CWS	2010-10-02	18
Geometridae	Myrteta angelica	SPAH	2010-10-02	1
Geometridae	Plagodis pulveraria	ERM	2010-10-02	2
Geometridae	Heterolocha aristonaria	HRRL	2010-10-02	1
Geometridae	Rikiosatoa grisea	ERM	2010-10-02	3
Geometridae	Orthocabera sericea	ERM	2010-10-02	8
Geometridae	Duliophyle agitata	ERM	2010-10-02	2
Geometridae	Odontopera arida	YS	2010-10-02	1
Geometridae	Odontopera arida	SPAH	2010-10-02	1
Geometridae	Pareclipsis gracilis	SPAL	2010-10-02	1
Geometridae	Pareclipsis gracilis	ERM	2010-10-02	6
Geometridae	Pareclipsis gracilis	CWS	2010-10-02	2
Geometridae	Pareclipsis gracilis	HRRL	2010-10-02	1
Geometridae	Synegia esther	SPAH	2010-10-02	1
Geometridae	Amoebotricha grataria	SJB	2010-10-02	2
Geometridae	Pseudepione magnaria	SJB	2010-10-02	1
Erebidae	Oruza glaucotorma	HRRL	2010-10-02	2
Erebidae	Paracolax trilinealis	ERM	2010-10-02	1
Erebidae	Catocala nagioides	ERM	2010-10-02	1
Erebidae	Lymantria mathura	ERM	2010-10-02	2
Erebidae	Somena pulverea	ERM	2010-10-02	1
Drepanidae	Nordstromia japonica	ERM	2010-10-02	2
Drepanidae	Oreta insignis	SPAL	2010-10-02	1
Drepanidae	Oreta insignis	YS	2010-10-02	1
Drepanidae	Auzata superba	ERM	2010-10-02	1
Drepanidae	Oreta pulchripes	CWS	2010-10-02	1
Drepanidae	Oreta pulchripes	SPAH	2010-10-02	1
Drepanidae	Deroca inconclusa	SPAL	2010-10-02	1
Uraniidae	Oroplema oyamana	SPAH	2011-05-04	1
Notodontidae	Stauropus fagi	SPAL	2011-05-04	2
Notodontidae	Syntypistis subgeneris	SPAH	2011-05-04	2
Notodontidae	Syntypistis subgeneris	SPAL	2011-05-04	2
Notodontidae	Syntypistis subgeneris	ERM	2011-05-04	2
Notodontidae	Syntypistis subgeneris	YS	2011-05-04	3
Notodontidae	Syntypistis cyanea	CWS	2011-05-04	1
Notodontidae	Syntypistis cyanea	SPAH	2011-05-04	2
Nolidae	Meganola triangulalis	HRRL	2011-05-04	1
Nolidae	Gadirtha impingens	CWS	2011-05-04	1
Noctuidae	Cranionycta albonigra	SPAH	2011-05-04	1
Noctuidae	Diarsia deparca	SPAH	2011-05-04	1
Noctuidae	Athetis cinerascens	SPAH	2011-05-04	2
Noctuidae	Conistra grisescens	ERM	2011-05-04	1
Noctuidae	Xylena formosa	ERM	2011-05-04	1
Noctuidae	Xylena formosa	SPAH	2011-05-04	1
Noctuidae	Xylopolia bella	SPAH	2011-05-04	1
Noctuidae	Clavipalpula aurariae	YS	2011-05-04	2
Noctuidae	Clavipalpula aurariae	CWS	2011-05-04	1
Noctuidae	Panolis japonica	CWS	2011-05-04	1
Noctuidae	Perigrapha hoenei	1100T	2011-05-04	2
Noctuidae	Diarsia pacifica	HRRL	2011-05-04	1
Noctuidae	Lithophane venusta	YS	2011-05-04	1
Noctuidae	Rhynchaglaea scitula	SPAH	2011-05-04	1
Noctuidae	Orthosia odiosa	1100T	2011-05-04	1
Noctuidae	Orthosia odiosa	YS	2011-05-04	1
Noctuidae	Agrotis ipsilon	SPAL	2011-05-04	1
Geometridae	Cleora leucophaea	SPAL	2011-05-04	1
Geometridae	Cleora leucophaea	HRRL	2011-05-04	1
Geometridae	Evecliptopera illitata	HRRL	2011-05-04	1
Geometridae	Lomographa temerata	SPAH	2011-05-04	1
Geometridae	Lomographa temerata	SPAL	2011-05-04	1
Geometridae	Lomographa temerata	SPAH	2011-05-04	1
Geometridae	Alcis angulifera	1100T	2011-05-04	8
Geometridae	Alcis angulifera	SPAL	2011-05-04	1
Geometridae	Alcis angulifera	ERM	2011-05-04	5
Geometridae	Alcis angulifera	YS	2011-05-04	6
Geometridae	Alcis angulifera	CWS	2011-05-04	1
Geometridae	Ecliptopera umbrosaria	HRRL	2011-05-04	1
Geometridae	Descoreba simplex	SPAL	2011-05-04	1
Geometridae	Descoreba simplex	YS	2011-05-04	1
Geometridae	Descoreba simplex	CWS	2011-05-04	1
Geometridae	Racotis petrosa	CWS	2011-05-04	1
Geometridae	Plagodis dolabraria	SPAL	2011-05-04	10
Geometridae	Plagodis dolabraria	CWS	2011-05-04	1
Geometridae	Ectropis excellens	CWS	2011-05-04	1
Geometridae	Ectropis aigneri	YS	2011-05-04	2
Geometridae	Deileptenia ribeata	SPAL	2011-05-04	1
Geometridae	Deileptenia ribeata	CWS	2011-05-04	1
Geometridae	Eupithecia signigera	ERM	2011-05-04	1
Geometridae	Lassaba nikkonis	1100T	2011-05-04	4
Geometridae	Biston robustum	ERM	2011-05-04	1
Geometridae	Menophra senilis	SPAL	2011-05-04	2
Geometridae	Menophra senilis	SPAH	2011-05-04	16
Geometridae	Menophra senilis	HRRL	2011-05-04	4
Geometridae	Eupithecia subbreviata	SPAH	2011-05-04	1
Geometridae	Pachyligia dolosa	YS	2011-05-04	1
Geometridae	Endropiodes indictinaria	SPAL	2011-05-04	1
Geometridae	Endropiodes indictinaria	ERM	2011-05-04	3
Geometridae	Hypomecis punctinalis	SPAH	2011-05-04	2
Geometridae	Odontopera arida	1100T	2011-05-04	9
Geometridae	Odontopera arida	SJB	2011-05-04	5
Geometridae	Odontopera arida	SPAH	2011-05-04	2
Geometridae	Odontopera arida	SPAL	2011-05-04	1
Geometridae	Odontopera arida	ERM	2011-05-04	1
Geometridae	Odontopera arida	YS	2011-05-04	1
Geometridae	Odontopera arida	SPAH	2011-05-04	2
Geometridae	Pareclipsis gracilis	SPAL	2011-05-04	6
Geometridae	Pareclipsis gracilis	ERM	2011-05-04	2
Geometridae	Pareclipsis gracilis	YS	2011-05-04	3
Geometridae	Pareclipsis gracilis	CWS	2011-05-04	1
Geometridae	Pareclipsis gracilis	SPAH	2011-05-04	1
Geometridae	Pareclipsis gracilis	HRRL	2011-05-04	3
Geometridae	Cleora insolita	SPAH	2011-05-04	2
Geometridae	Telenomeuta punctimarginaria	SPAH	2011-05-04	1
Geometridae	Agathia carissima	SPAH	2011-05-04	1
Erebidae	Daddala lucilla	CWS	2011-05-04	1
Erebidae	Ercheia niveostrigata	SPAH	2011-05-04	2
Erebidae	Hydrillodes morosa	SPAH	2011-05-04	1
Erebidae	Hydrillodes morosa	SPAL	2011-05-04	2
Erebidae	Hydrillodes morosa	HRRL	2011-05-04	1
Erebidae	Hadennia incongruens	HRRL	2011-05-04	1
Drepanidae	Habrosyne pyritoides	SPAH	2011-05-04	1
Drepanidae	Cyclidia substigmaria	SPAH	2011-05-04	1
Drepanidae	Auzata nigrata	SPAH	2011-05-04	1
Uraniidae	Dysaethria moza	SPAL	2011-06-04	4
Uraniidae	Dysaethria cretacea	YS	2011-06-04	2
Uraniidae	Dysaethria cretacea	SPAH	2011-06-04	9
Uraniidae	Oroplema plagifera	SPAL	2011-06-04	1
Sphingidae	Marumba spectabilis	CWS	2011-06-04	1
Sphingidae	Ambulyx japonica	YS	2011-06-04	1
Notodontidae	Pterostoma gigantina	SPAH	2011-06-04	2
Notodontidae	Pterostoma gigantina	SPAL	2011-06-04	1
Notodontidae	Pterostoma gigantina	ERM	2011-06-04	1
Notodontidae	Pterostoma gigantina	SPAH	2011-06-04	1
Notodontidae	Spatalia doerriesi	SPAL	2011-06-04	6
Notodontidae	Spatalia doerriesi	CWS	2011-06-04	3
Notodontidae	Syntypistis subgeneris	1100T	2011-06-04	1
Notodontidae	Syntypistis subgeneris	SPAH	2011-06-04	2
Notodontidae	Syntypistis subgeneris	SPAL	2011-06-04	3
Notodontidae	Syntypistis subgeneris	CWS	2011-06-04	2
Notodontidae	Fentonia ocypete	SPAH	2011-06-04	1
Notodontidae	Zaranga tukuringra	ERM	2011-06-04	1
Notodontidae	Syntypistis cyanea	SPAH	2011-06-04	10
Notodontidae	Syntypistis cyanea	SPAL	2011-06-04	4
Notodontidae	Syntypistis cyanea	ERM	2011-06-04	18
Notodontidae	Syntypistis cyanea	CWS	2011-06-04	2
Notodontidae	Syntypistis cyanea	SPAH	2011-06-04	9
Notodontidae	Syntypistis cyanea	HRRL	2011-06-04	1
Notodontidae	Cnethodonta grisescens	YS	2011-06-04	1
Notodontidae	Mesophalera sigmata	SPAH	2011-06-04	7
Notodontidae	Peridea elzet	SJB	2011-06-04	1
Notodontidae	Allodonta leucodera	SPAH	2011-06-04	3
Notodontidae	Shaka atrovittatus	1100T	2011-06-04	1
Notodontidae	Shaka atrovittatus	ERM	2011-06-04	2
Notodontidae	Shaka atrovittatus	YS	2011-06-04	5
Notodontidae	Semidonta biloba	1100T	2011-06-04	1
Notodontidae	Semidonta biloba	ERM	2011-06-04	1
Notodontidae	Semidonta biloba	YS	2011-06-04	1
Nolidae	Iragaodes nobilis	SPAL	2011-06-04	2
Nolidae	Pseudoips prasinanus	1100T	2011-06-04	2
Nolidae	Pseudoips prasinanus	SPAH	2011-06-04	3
Nolidae	Pseudoips prasinanus	ERM	2011-06-04	1
Nolidae	Nola confusalis	USOT	2011-06-04	1
Noctuidae	Craniophora praeclara	1100T	2011-06-04	1
Noctuidae	Hermonassa cecilia	1100T	2011-06-04	2
Noctuidae	Hermonassa cecilia	SJB	2011-06-04	1
Noctuidae	Hermonassa cecilia	SPAL	2011-06-04	2
Noctuidae	Hermonassa cecilia	ERM	2011-06-04	4
Noctuidae	Hermonassa cecilia	YS	2011-06-04	7
Noctuidae	Hermonassa cecilia	CWS	2011-06-04	5
Noctuidae	Hermonassa cecilia	SPAH	2011-06-04	1
Noctuidae	Clavipalpula aurariae	SJB	2011-06-04	1
Noctuidae	Koyaga falsa	1100T	2011-06-04	1
Noctuidae	Koyaga falsa	SPAL	2011-06-04	16
Noctuidae	Koyaga falsa	YS	2011-06-04	5
Noctuidae	Koyaga falsa	SPAH	2011-06-04	3
Noctuidae	Diarsia pacifica	1100T	2011-06-04	2
Noctuidae	Diarsia pacifica	SJB	2011-06-04	7
Noctuidae	Diarsia pacifica	YS	2011-06-04	1
Noctuidae	Diarsia pacifica	USOT	2011-06-04	2
Noctuidae	Diarsia pacifica	CWS	2011-06-04	2
Noctuidae	Diarsia canescens	USOT	2011-06-04	1
Noctuidae	Sugia erastroides	ERM	2011-06-04	2
Noctuidae	Sugia erastroides	CWS	2011-06-04	1
Noctuidae	Sugia erastroides	HRRL	2011-06-04	1
Noctuidae	Dipterygina cupreotincta	SPAL	2011-06-04	1
Limacodidae	Latoia sinica	SPAH	2011-06-04	1
Limacodidae	Latoia sinica	SPAL	2011-06-04	1
Limacodidae	Latoia sinica	SPAH	2011-06-04	1
Geometridae	Melanthia procellata	YS	2011-06-04	1
Geometridae	Xandrames dholaria	SPAH	2011-06-04	1
Geometridae	Xandrames dholaria	SPAL	2011-06-04	3
Geometridae	Xandrames dholaria	SPAH	2011-06-04	7
Geometridae	Evecliptopera illitata	SPAH	2011-06-04	1
Geometridae	Evecliptopera illitata	YS	2011-06-04	1
Geometridae	Lomographa temerata	1100T	2011-06-04	1
Geometridae	Lomographa temerata	SPAH	2011-06-04	1
Geometridae	Lomographa temerata	CWS	2011-06-04	1
Geometridae	Lomographa temerata	HRRL	2011-06-04	2
Geometridae	Protoboarmia simpliciaria	SPAL	2011-06-04	2
Geometridae	Alcis angulifera	1100T	2011-06-04	2
Geometridae	Alcis angulifera	SJB	2011-06-04	4
Geometridae	Alcis angulifera	SPAH	2011-06-04	1
Geometridae	Alcis angulifera	ERM	2011-06-04	4
Geometridae	Alcis angulifera	YS	2011-06-04	6
Geometridae	Alcis angulifera	CWS	2011-06-04	1
Geometridae	Alcis angulifera	SPAH	2011-06-04	30
Geometridae	Alcis angulifera	HRRL	2011-06-04	5
Geometridae	Jodis dentifascia	SPAL	2011-06-04	1
Geometridae	Plagodis dolabraria	SJB	2011-06-04	1
Geometridae	Ectropis excellens	CWS	2011-06-04	2
Geometridae	Ectropis excellens	SPAH	2011-06-04	2
Geometridae	Ectropis excellens	HRRL	2011-06-04	1
Geometridae	Xerodes albonotaria	1100T	2011-06-04	1
Geometridae	Xerodes albonotaria	SJB	2011-06-04	1
Geometridae	Xerodes albonotaria	ERM	2011-06-04	2
Geometridae	Xerodes albonotaria	CWS	2011-06-04	1
Geometridae	Xerodes albonotaria	SPAH	2011-06-04	1
Geometridae	Xerodes albonotaria	HRRL	2011-06-04	1
Geometridae	Hydrelia adesma	HRRL	2011-06-04	1
Geometridae	Parabapta clarissa	1100T	2011-06-04	1
Geometridae	Parabapta clarissa	SPAL	2011-06-04	2
Geometridae	Parabapta clarissa	YS	2011-06-04	3
Geometridae	Ourapteryx nivea	HRRL	2011-06-04	3
Geometridae	Tyloptera bella	SPAL	2011-06-04	1
Geometridae	Chlorissa obliterata	YS	2011-06-04	1
Geometridae	Abraxas sylvata	1100T	2011-06-04	1
Geometridae	Aethalura ignobilis	1100T	2011-06-04	2
Geometridae	Aethalura ignobilis	SPAL	2011-06-04	20
Geometridae	Aethalura ignobilis	YS	2011-06-04	11
Geometridae	Aethalura ignobilis	HRRL	2011-06-04	2
Geometridae	Asthena amurensis	SJB	2011-06-04	1
Geometridae	Maxates albistrigata	CWS	2011-06-04	1
Geometridae	Xerodes rufescentaria	SPAH	2011-06-04	1
Geometridae	Deileptenia ribeata	CWS	2011-06-04	4
Geometridae	Hypomecis roboraria	SPAH	2011-06-04	1
Geometridae	Hypomecis roboraria	SPAL	2011-06-04	19
Geometridae	Hypomecis roboraria	ERM	2011-06-04	1
Geometridae	Hypomecis roboraria	CWS	2011-06-04	2
Geometridae	Hypomecis roboraria	SPAH	2011-06-04	2
Geometridae	Phthonosema tendinosaria	CWS	2011-06-04	2
Geometridae	Abraxas miranda	CWS	2011-06-04	1
Geometridae	Callabraxas compositata	HRRL	2011-06-04	3
Geometridae	Heterothera postalbida	SJB	2011-06-04	14
Geometridae	Menophra senilis	1100T	2011-06-04	3
Geometridae	Menophra senilis	SJB	2011-06-04	3
Geometridae	Menophra senilis	YS	2011-06-04	1
Geometridae	Menophra senilis	SPAH	2011-06-04	1
Geometridae	Laciniodes denigratus	YS	2011-06-04	1
Geometridae	Heterolocha aristonaria	SPAH	2011-06-04	1
Geometridae	Rhynchobapta cervinaria	YS	2011-06-04	1
Geometridae	Rhynchobapta cervinaria	CWS	2011-06-04	1
Geometridae	Dysstroma cinereata	SJB	2011-06-04	2
Geometridae	Amraica superans	SPAH	2011-06-04	2
Geometridae	Amraica superans	SPAL	2011-06-04	3
Geometridae	Amraica superans	ERM	2011-06-04	5
Geometridae	Amraica superans	CWS	2011-06-04	2
Geometridae	Amraica superans	HRRL	2011-06-04	2
Geometridae	Hypomecis punctinalis	1100T	2011-06-04	3
Geometridae	Hypomecis punctinalis	ERM	2011-06-04	6
Geometridae	Hypomecis punctinalis	YS	2011-06-04	3
Geometridae	Hypomecis punctinalis	SPAH	2011-06-04	4
Geometridae	Timandra apicirosea	SPAH	2011-06-04	1
Geometridae	Timandra apicirosea	SPAL	2011-06-04	1
Geometridae	Scopula epiorrhoe	SPAL	2011-06-04	1
Geometridae	Scopula epiorrhoe	SPAH	2011-06-04	2
Geometridae	Odontopera arida	1100T	2011-06-04	1
Geometridae	Odontopera arida	SJB	2011-06-04	1
Geometridae	Odontopera arida	YS	2011-06-04	2
Geometridae	Odontopera arida	SPAH	2011-06-04	1
Geometridae	Electrophaes corylata	ERM	2011-06-04	1
Geometridae	Ninodes watanabei	CWS	2011-06-04	1
[truncated: 7,602 more rows]
